# Supplementary material for: Multimodal single-cell and spatial profiling reveals altered T cell-mediated immunity and B-cell follicular architecture in non-metastatic lymph nodes of patients with aggressive non-small cell lung cancer
Source: medRxiv. 2026 Jan 18:2026.01.12.25343268. Preprint. [Version 1] doi: 10.64898/2026.01.12.25343268 (PMC12870645; doi:10.64898/2026.01.12.25343268)
Supplement: Supplement 2 [file media-2.xlsx]

## Sheet: Overview
List of Supplementary Tables
Supplementary Table 1. Clinical and demographic information for patient cohort.
Supplementary Table 2. Breakdown of tissue samples collected per patient.
Supplementary Table 3. Antibody panels used for CITE-seq and IMC protein assay.
Supplementary Table 4. Counts of cell types per sample.
Supplementary Table 5. Differentially expressed RNA marker genes associated with broad cell types.
Supplementary Table 6. Differentially expressed protein markers associated with broad cell types.
Supplementary Table 7. Correlation between RNA and protein markers across all cell populations.
Supplementary Table 8. Differentially expressed RNA marker genes associated with T/NK cell subpopulations.
Supplementary Table 9. Differentially expressed protein markers associated with T/NK cell subpopulations.
Supplementary Table 10. Association of cell type proportions with tissue type and stage in scRNA-seq/CITE-seq data.
Supplementary Table 11. Differentially Expressed Marker Genes, B/Plasma Cells, CITE-seq.
Supplementary Table 12. Differentially Expressed Protein Markers, B/Plasma Cells, CITE-seq.
Supplementary Table 13. Associations of cell subclusters with nodal station or stage in scRNA-seq/CITE-seq data.
Supplementary Table 14. Associations of cell subclusters with higher-stage N1s in scRNA-seq/CITE-seq data.
Supplementary Table 15. Differentially expressed protein markers associated with myeloid cell subpopulations.
Supplementary Table 16. Differentially expressed RNA marker genes associated with myeloid cell subpopulations.
Supplementary Table 17. Logit regession model, Association between IMC cluster proportion and N1 LNs of higher stage patients.
Supplementary Table 18. Wilcoxon test, association between IMC cluster neighborhood enrichment and N1 LNs of higher stage patients.
Supplementary Table 19. Breakdown of IMC clusters within each spatial niche.
Supplementary Table 20. Logit regession model, Association between spatial niche proportion and N1 LNs of higher stage patients.

## Sheet: Table1-Patient Info
Supplementary Table 1. Clinical and demographic information for patient cohort.
Patient ID	Gender	Smoking Status	Biopsy conducted	Method of biopsy	Age range (at time of operation)	pT stage	pN stage	pM stage	Pathologic Stage (8th)
1	Male	Current	Yes	tissue	61-65	N/A	N/A	N/A	N/A
2	Male	Current	Yes	tissue	56-60	1c	0	0	IA3
3	Male	Former	Yes	tissue + nodes	46-50	2a	1	0	IIB
4	Female	Current	Yes	tissue + nodes	56-60	1b	2	0	IIIA
5	Female	Never	Yes	tissue	61-65	1b	0	0	IA2
6	Male	Former	Yes	tissue	56-60	1b	1	0	IIB
7	Male	Current	Yes	tissue	66-70	1b	0	0	IA2
8	Female	Never	No	tissue	66-70	1b	0	0	IA2
9	Female	Former	Yes	tissue	61-65	1b	0	0	IA2
10	Male	Current	Yes	tissue + nodes	51-55	2a	0	0	IB
11	Female	Former	Yes	tissue	76-80	1c	0	0	IA3

## Sheet: Table2-Tissue Breakdown
Supplementary Table 2. Breakdown of tissue samples collected per patient.
Patient	Tissue type	Station (If applicable)	Detection of LN Metastasis	Single-cell sequencing analysis	Sequencing Sample Name	IMC analysis
1	Lymph Node	4R	No	Yes	Patient1_L	Yes
1	Tumor			Yes	Patient1_T	No
2	Lymph Node	4R	No	No
2	Lymph Node	7	No	No
3	Lymph Node	4R	No	Yes	Patient3_L	Yes
3	Lymph Node	7	No	Yes	Patient3_L	Yes
3	Lymph Node	9	No	Yes	Patient3_L	No
3	Lymph Node	10R	No	Yes	Patient3_L	Yes
3	Lymph Node	12R	Yes	Yes	Patient3_T	No
3	Tumor			Yes	Patient3_T	Yes
4	Lymph Node	5	No	No		Yes
4	Lymph Node	8	Yes	No		Yes
4	Lymph Node	9	No	No		Yes
4	Lymph Node	10L	Yes	No		Yes
4	Lymph Node			Yes	Patient4_T	No
5	Lymph Node	5	No	Yes	Patient5_L	Yes
5	Lymph Node	8	No	Yes	Patient5_L	Yes
5	Tumor			Yes	Patient5_T	No
6	Lymph Node	5	No	Yes	Patient6_L	Yes
6	Lymph Node	9	No	Yes	Patient6_L	Yes
6	Lymph Node	10L	No	Yes	Patient6_L	Yes
6	Tumor			Yes	Patient6_T	No
7	Lymph Node	4R	No	Yes	Patient7_L	No
7	Lymph Node	7	No	Yes	Patient7_L	Yes
7	Lymph Node	10R	No	Yes	Patient7_L	Yes
7	Lymph Node	11R	No	Yes	Patient7_L	Yes
7	Tumor			Yes	Patient7_T	Yes
8	Lymph Node	4R	No	Yes	Patient8_L	Yes
8	Lymph Node	7	No	Yes	Patient8_L	Yes
8	Lymph Node	9	No	Yes	Patient8_L	No
8	Lymph Node	11R	No	No		Yes
8	Tumor			Yes	Patient8_T	No
9	Lymph Node	5	No	Yes	Patient9_L	Yes
9	Lymph Node	7	No	Yes	Patient9_L	No
9	Lymph Node	10L	No	Yes	Patient9_L	Yes
9	Tumor			Yes	Patient9_T	No
9	Normal Lung			Yes	Patient9_T	No
10	Lymph Node	4R	No	Yes	Patient10_L	Yes
10	Lymph Node	7	No	Yes	Patient10_L	Yes
10	Lymph Node	10R	No	Yes	Patient10_L	Yes
10	Lymph Node	11R	No	Yes	Patient10_L	Yes
10	Tumor			Yes	Patient10_T	No
10	Normal Lung			Yes	Patient10_T	No
11	Lymph Node	5	No	Yes	Patient11_L	Yes
11	Lymph Node	7	No	Yes	Patient11_L	Yes
11	Lymph Node	8	No	Yes	Patient11_L	No
11	Lymph Node	10L	No	Yes	Patient11_L	Yes
11	Tumor			Yes	Patient11_T	No
11	Normal Lung			Yes	Patient11_T	No

## Sheet: Table3-Antibody panel
Supplementary Table 3. Antibody panels used for CITE-seq and IMC protein assay.
				Immunofluorescence staining (IF)										Imaging Mass Cytometry (IMC) Antibodies
Total-Seq C Human CITE-seq Panel				Antigen Target	Species origin	Clone	Manufacturer	Catalog #	Primary Antibody Dilution	Incubation	Fluorophore	Fluorophore dilution		IMC Panel	Vendor	Catalog #	Ab Clone	Metal Channel	Antibody Dilution
CD3				CD19	Rb	D4V4B	CST	90176	1:400	1 hr, RT, amplification 12 min	Opal 480	1:575		ACTA2(αSMA)	Abcam	ab240654	1A4	141 Pr	1:100
CD19				CD11c	Rb	D3V1E	CST	45581	1:100	40 min, 37°C	Opal 520	1:90		CD19	CST	90176S (86916 for BSA Free)	D4V4B	142 Nd	1:30
CD4				CD56	Rb	E7X9M	CST	99746	1:100	40 min, 37°C	Opal 570	1:130		TIM3/CD366	CST	45208	D5D5R (154)	143 Nd	1:30
CD14				EpCAM	Rb	EPR20532-222	Abcam	Ab213500	1:150	40 min, 37°C	Opal 620	1:140		EpCAM	Abcam	ab213500	EPR20532-222	144 Nd	1:100
CD16				CD68	Rb	76437	CST	76437	1:600	40 min, 37°C	Opal 690	1:125		TBet	CST	13232	D6N8B	145 Nd	1:30
CD56				CD3e	Rb	85061	CST	85061	1:100	1 hr, 37°C	Opal 780	1:35		RORγT (RARγ1)	CST	8965	D3A4	146 Nd	1:30
CD25														CD163	CST	25121SF	D6U1J	147 Sm	1:30
PD-1														CCR7	NovusBio	MAB197-SP	150503	148 Nd	1:30
TIGIT														CD15/Lewis-X	Abcam	ab218403	FUT4/1478R	149 Sm	1:30
CD127														PDL1 (CST + Abcam)	Abcam	ab236238	SP142	150 Nd	1:30
CD15														GATA-3	CST	5852	D13C9	151 Eu	1:30
CD86														CD56 (NCAM1)	CST	99746(88856 for BSA Free)	E7X9M	152 Sm	1:30
CD274														LAG3	CST	15372	D2G4O	153 Eu	1:30
TNFRSF14														CD1c	NovusBio	NBP2-61725	3G1B3	154 Sm	1:100
PVR														CD86	CST	91882	E2G8P	155 Gd	1:100
NECTIN2														CD4	Abcam	ab181724	EPR6855	156 Gd	1:100
CD47														ITGAE(CD103)	Abcam	ab271889	EPR4166(2)	158 Gb	1:30
CD48														CD68	CST	76437(26042 for BSA Free)	D4B9C	159 Tb	1:100
CD40														CD8a	CST	81575SF	D8A8Y (162)	160 Gd	1:30
CD40LG														CD11c	CST	45581S (93233 for BSA Free)	D3V1E	161 Dy	1:100
CD52														FoxP3	Abcam	ab96048	236A/E7	162 Dy	1:30
CD8A														LAMP3/CD208	CST	47778	E6E5U	163 Dy	1:100
NCAM1														CD117 (Kit)	CST	37805	D3W6Y	164 Dy	1:30
CD33														PD-1	CST	86163	D4W2J	165 Ho	1:30
ITGAX														CD45RA	Thermo	14-0458-82	HI100	166 Er	1:100
HLA-A														CD39 (ENTPD1)	Thermo	14-0399-82	eBioA1 (A1)	167 Er	1:30
CD45RA														CD138	Stemcell Technologies	60035	281-2	168 Er	1:30
IL3RA														TIGIT	CST	99567/17046	E5Y1W	169 Tm	1:30
CD7														CD141	CST	43514 (34149 for BSA Free)	E7Y9P	170 Er	1:100
ENG														MHCII (HLA-DRB)	CST	68258S/43816	LGII-612.14	171 Yb	1:100
ITGA6														KI67(MKI67)	Abcam	ab279657	B56	172 Yb	1:100
CCR4														CD45RO	Abcam	ab23	UCH-L1	173 Yb	1:100
CD44														CD28	CST	87823SF	D2Z4E	174 Yb	1:100
CD45RO														CD14	Abcam	ab226121	EPR3653	175 Lu	1:100
MS4A1														CTLA4	CST	53560/26893	E2V1Z	176 Yb	1:30
NCR1														Nucleus	Fluidigm	201192A	NA	191Ir + 193Ir	1:400
PECAM1														CD16(LN) (CD16A & CD16B)	CST	72204SF	D1N9L	194 Pt	1:30
MCAM														CD127 (IL7R-a)	Abcam	ab282011	EPR23747-333	195 Pt	1:30
IGHM														Cell Boundary	Fluidigm	TIS-00001	NA	196 Pt	1:100
CD5														CD38 (B cell)	CST	43382SF	E7Z8C	198 Pt	1:30
CXCR3
CCR5
FCGR2A
CCR6
CXCR5
ITGAE
CD69
SELL
KLRB1
CTLA4
LAG3
KLRG1
CD27
LAMP1
FAS
TNFRSF4
HLA-DRA
CD1C
ITGAM
FCGR1A
THBD
CD1D
KLRK1
CR1
B3GAT1
BTLA
ICOS
CD58
ENTPD1
CX3CR1
CD24
CR2
ITGAL
CD79B
CD244
SIGLEC1
ITGB7
TNFRSF13C
GP1BB
ICAM1
SELP
IFNGR1
IL2RB
TNFRSF13B
FCER1A
ITGA2B
TNFRSF9
CD163
CD83
IL4R
ANPEP
CD2
CD226
ITGB1
CLEC4C
ITGA2
CD81
IGHD
ITGB2
CD28
CD38
PTPRC
CD22
TFRC
DPP4
CD36
KIR2DL1
ITGA1
ITGA4
NT5E
OLR1
KIR2DL3
KIR3DL1
SLAMF7
CD99
CLEC12A
SLAMF6
KLRD1
IGKC
LILRB1
FCER2
SIGLEC7
ADGRG1
HLA-E
CD82
CD101
C5AR1
GGT1

## Sheet: Table4-Cell Type Count
Supplementary Table 4. Counts of cell types per sample.
	Patient1, LN, Station 4R	Patient1, Normal	Patient3, LN, Station 10R	Patient3, LN, Station 12R	Patient3, LN, Station 4R	Patient3, LN, Station 7	Patient3, LN, Station 9	Patient3, Tumor	Patient4, Tumor	Patient5, LN, Station 10L	Patient5, LN, Station 5	Patient5, LN, Station 7	Patient5, LN, Station 8	Patient5, Tumor	Patient6, LN, Station 10L	Patient6, LN, Station 5	Patient6, LN, Station 9	Patient6, Tumor	Patient7, LN, Station 10R	Patient7, LN, Station 11R	Patient7, LN, Station 4R	Patient7, LN, Station 7	Patient7, Tumor	Patient8, LN, Station 4R	Patient8, LN, Station 7	Patient8, LN, Station 9	Patient8, Tumor	Patient9, LN, Station 10L	Patient9, LN, Station 5	Patient9, LN, Station 7	Patient9, Normal	Patient9, Tumor	Patient10, LN, Station 10R	Patient10, LN, Station 11R	Patient10, LN, Station 4R	Patient10, LN, Station 7	Patient10, Normal	Patient10, Tumor	Patient11, LN, Station 10L	Patient11, LN, Station 5	Patient11, LN, Station 7	Patient11, LN, Station 8	Patient11, Normal	Patient11, Tumor	Total
Memory B Cell	585	16	2	4	77	84	35	3	36	0	227	0	94	16	8	590	391	154	25	72	20	88	44	336	89	118	133	106	54	44	1	94	18	308	184	304	1	13	57	52	55	61	8	252	4859
Naive B Cell	211	6	1	6	29	47	14	0	7	0	171	1	75	1	0	12	7	0	6	42	9	35	0	266	59	68	10	42	34	21	0	9	8	115	71	111	0	0	6	5	3	4	1	7	1520
Transitional immature B Cell	6	0	0	3	2	1	0	1	264	0	2	0	0	2	0	0	0	39	1	2	2	1	3	0	0	0	59	0	0	1	0	4	0	3	0	0	0	2	0	1	0	0	0	1	400
Antigen-presenting B Cell	15	0	1	2	22	11	4	0	3	0	24	0	44	0	0	9	5	0	0	1	0	0	2	11	2	3	0	1	0	0	0	0	0	12	0	0	0	0	2	3	5	1	0	4	187
GC B Cell	26	1	1	1	1	3	2	0	10	0	3	0	6	0	0	0	3	1	7	8	3	7	5	5	0	1	1	1	0	0	0	1	2	8	0	0	1	0	4	0	4	0	0	3	119
Plasmablasts	91	2	0	0	0	0	0	0	0	0	0	0	0	0	0	0	0	0	0	0	0	0	0	0	0	0	0	0	0	0	0	0	0	0	0	0	0	0	0	0	0	0	0	0	93
CD24+ GC B Cell	0	0	0	0	1	1	0	0	0	0	0	0	0	1	0	0	0	0	0	0	0	0	0	2	0	2	1	0	0	0	0	0	0	5	16	7	0	0	0	0	0	0	0	0	36
PGC+ Tumor Cell	0	0	0	0	0	0	0	1	0	0	0	0	0	0	0	0	0	0	0	0	0	0	517	0	0	0	0	0	0	0	1	0	0	0	0	0	0	0	0	0	0	0	0	0	519
Plasma	72	8	2	0	4	8	20	2	481	0	19	6	23	12	2	48	49	27	27	13	9	11	16	89	2	41	22	17	10	11	1	9	35	63	8	34	6	5	12	8	11	9	0	2	1254
Mast	1	10	0	0	0	0	0	1	139	0	0	0	0	11	0	1	2	8	0	0	0	0	14	1	0	0	83	0	0	0	3	6	3	1	2	8	9	20	1	0	0	1	4	0	329
FOLR2+ M2 Tumor Associated Macrophage (TAM) (M2c)	1	14	0	0	0	1	3	0	61	0	4	0	2	7	0	2	0	29	2	1	1	0	2857	3	0	1	16	0	0	1	2	6	3	0	0	1	3	62	0	0	0	0	3	41	3127
CD43+, FABP4+ Tumor Associated Alveolar Macrophages	4	549	0	2	0	0	0	0	70	0	0	0	0	132	0	0	0	71	0	0	0	0	1569	0	0	0	8	0	0	0	41	0	0	0	0	0	520	90	0	0	0	0	469	21	3546
CD68+, Proliferating Macrophages	0	5	0	0	0	0	0	0	33	0	0	0	0	1	0	0	0	7	0	0	0	0	108	0	0	0	0	0	0	0	0	0	0	0	0	0	8	5	0	0	0	0	0	1	168
CD14-, CD16+, FCGR3A+ Monocyte (Non-classical Monocytes)	3	27	0	4	0	1	0	8	50	0	0	0	0	2	0	1	1	31	0	0	0	0	178	1	0	0	296	0	0	0	26	16	0	0	0	0	5	5	0	1	0	0	32	14	702
CD206(MRC1)+, CD163+, M2 macrophage (M2a)	0	6	0	2	1	0	0	2	441	0	0	0	0	3	0	1	0	173	0	0	0	1	14	2	0	0	6	0	1	0	1	0	0	0	0	0	0	1	2	0	0	0	2	6	665
cDC2	25	4	0	1	10	6	2	7	2	0	14	0	3	0	0	18	4	4	1	0	0	5	3	19	11	4	25	0	0	0	0	3	1	11	7	10	2	4	8	6	1	9	6	1	237
SPP1+ M1 Macrophage	0	0	0	1	0	0	0	2	5	0	0	0	0	0	0	0	0	470	0	0	0	0	1	0	0	0	1	0	0	0	0	0	0	0	0	0	0	13	0	0	0	0	0	0	493
mregDC	23	2	0	2	5	2	2	0	76	0	7	0	2	12	2	40	28	43	8	6	0	4	48	18	1	6	4	0	0	0	1	0	2	11	1	3	15	28	1	2	0	0	7	5	417
CXCL3+ and CXCL2+ M2 Macrophage (M2a)	0	0	0	0	0	0	0	0	5	0	0	0	0	2	0	0	0	6	0	0	0	0	169	0	0	0	0	0	0	0	0	0	0	0	0	0	4	3	0	0	0	0	2	2	193
cDC1	1	0	0	0	3	3	2	1	23	0	3	0	0	11	0	3	0	7	3	2	1	1	73	10	1	4	14	0	0	0	3	0	2	0	0	9	0	5	1	1	0	1	2	0	190
DDIT4+ M2 Tumor Associated Macrophage (TAM) (M2c)	0	15	0	4	0	1	0	9	767	0	0	0	0	22	0	1	0	1277	0	0	0	0	29	0	0	0	50	0	0	0	9	19	0	0	0	0	1	16	0	0	0	0	18	5	2243
CD209+ Macrophage	0	0	0	0	0	0	0	0	0	0	0	0	0	0	0	0	0	0	0	0	0	0	0	0	0	0	83	0	0	0	0	0	0	0	0	0	0	0	0	0	0	0	0	0	83
PDL1+ M2 Macrophage (M2c)	0	0	0	0	0	0	0	0	0	0	33	2	17	0	0	0	0	0	0	0	0	0	4	0	0	0	0	0	0	0	0	1	0	0	0	0	0	0	0	0	0	0	1	0	58
CCL2+, CCL3+, IL18BP+, M2 Tumor Associated Macrophage (TAM)	0	103	0	5	0	0	0	13	985	0	0	0	1	11	0	1	0	127	0	0	0	0	57	0	1	0	21	0	0	0	1	4	0	0	0	0	6	720	0	0	0	0	1	9	2066
CD14+, CD16-, S100A12+ Monocyte (Classical Monocytes)	13	51	0	6	0	0	0	20	51	0	4	0	3	10	0	7	3	189	2	0	0	10	244	5	2	2	281	0	0	0	31	11	0	0	1	1	33	47	0	0	1	1	75	73	1177
CD207+ Langerhans/DC	7	12	0	0	0	0	0	2	615	0	0	0	0	12	0	2	1	72	1	0	0	0	244	1	0	0	61	0	0	0	2	2	0	1	1	0	5	68	0	0	0	0	2	11	1122
CD68-, CD1C+, Profliferating DC	1	1	0	1	0	0	0	1	415	0	1	0	0	1	0	0	0	121	0	0	0	0	68	1	0	0	9	0	0	0	0	0	0	0	0	1	0	3	0	0	0	0	0	1	625
Neutrophil	0	0	0	129	0	0	0	182	934	0	0	0	0	23	0	0	0	1	0	0	0	0	0	0	0	0	1287	0	0	0	327	334	0	0	0	0	0	0	0	0	0	0	308	703	4228
pDC	73	4	0	2	24	7	6	4	104	0	21	0	2	1	0	8	3	5	4	2	1	1	22	15	2	1	44	19	8	1	5	2	4	45	19	27	3	13	9	9	4	14	11	4	553
Tfh CD4+ cells	1206	13	3	2	69	160	29	3	10	0	172	3	75	0	15	228	310	70	63	157	42	227	5	315	117	87	15	165	73	83	3	47	11	244	263	235	1	17	38	28	34	59	3	9	4709
CD4+ T Central Memory	404	8	4	18	82	121	34	22	10	2	172	1	195	14	14	491	274	204	33	56	19	105	10	376	151	84	186	109	53	67	26	40	5	90	135	96	12	28	39	40	34	88	38	70	4060
Exhausted CD8+ T Cell	3	0	1	12	0	0	0	39	12	0	1	0	0	3	0	2	3	79	1	0	0	1	4	0	2	1	145	0	0	0	5	8	2	2	2	6	29	992	0	0	0	1	3	1	1360
Activated CD4+ T Cell	11	3	0	5	1	3	7	6	22	0	6	0	3	4	0	8	2	836	0	2	0	1	14	6	3	3	67	0	0	0	10	6	2	2	2	3	6	138	0	2	0	13	105	15	1317
CD8+ TEMRA	3	1	0	1	0	0	0	1	784	0	0	0	0	1	0	3	0	23	0	0	0	0	271	0	0	0	3	0	0	0	1	1	0	0	2	2	9	8	0	0	0	0	0	0	1114
Terminally Differentiated CD8+ TEMRA	7	38	0	4	0	0	0	17	7	0	3	0	2	16	1	6	0	413	1	0	0	0	12	2	0	0	492	2	1	1	36	17	0	3	0	0	49	76	0	0	0	0	16	11	1233
CD56+ CD16dim NK Cell	49	5	0	4	12	16	7	1	21	0	3	1	1	0	1	6	9	2	2	3	0	1	4	13	14	6	16	17	17	11	3	3	1	6	8	6	1	5	13	5	10	7	6	7	323
Central Memory CD8+ T Cell (Tcm)	218	1	0	1	43	47	21	1	6	0	35	1	31	0	3	56	98	3	22	60	13	68	1	54	25	13	11	7	6	4	0	0	5	56	66	64	1	1	3	1	9	11	1	1	1068
Effector Treg	3	3	0	8	0	0	0	2	481	0	3	0	1	15	0	5	4	218	0	2	0	0	68	5	1	0	36	1	1	0	3	2	1	7	0	1	5	146	0	0	0	1	3	2	1028
Exhausted T follicular helper (Tfh) Cell	263	3	1	4	25	22	2	2	11	0	42	1	42	0	2	69	80	13	4	23	3	22	1	85	23	27	12	10	7	4	0	29	3	50	26	23	1	3	9	10	6	30	0	2	995
Exhausted CD8+ T Cell	0	0	0	1	0	0	0	1	864	0	0	0	0	1	0	0	0	23	0	0	0	0	2	0	0	0	3	0	0	0	0	0	0	0	0	0	0	10	0	0	0	0	0	0	905
Naive CD4+ T Cell	776	10	1	19	281	379	106	3	14	3	112	1	108	4	44	232	792	26	41	233	49	220	3	1291	492	305	128	79	40	68	6	3	21	380	436	372	3	7	132	219	278	343	24	66	8150
Proliferative Exhausted CD8+ T Cell	23	0	0	10	0	0	1	5	148	0	5	0	0	1	1	12	17	169	2	1	1	0	80	5	2	4	24	1	0	0	0	1	0	1	2	3	4	193	1	4	0	1	2	0	724
CD56+ CD16- NK Cell	104	4	0	1	9	6	4	0	21	0	8	0	4	0	0	0	1	2	0	1	0	6	38	0	2	3	18	8	13	3	3	1	0	0	3	9	1	3	10	5	10	14	5	2	322
Exhausted tumor-infiltrating T follicular helper (Tfh) Cell	1	0	0	16	0	0	0	19	83	0	0	0	0	0	0	2	0	30	0	0	0	0	1	0	0	1	10	0	0	0	0	3	0	7	0	0	2	265	0	0	0	0	0	0	440
Chronically-Activated Effector Memory CD8+ T Cell	51	0	0	2	2	1	0	2	1	0	11	0	2	2	0	0	0	1	1	0	0	3	1	3	1	0	24	3	0	0	2	0	0	1	4	4	0	2	8	11	12	10	15	19	199
Cytotoxic γδ T Cell	0	0	0	0	0	0	0	0	167	0	0	0	0	0	0	0	0	0	0	0	0	0	0	0	0	0	0	0	0	0	0	0	0	0	0	0	0	0	0	0	0	0	0	0	167
IL3 Cell	5	0	0	0	8	0	0	0	14	1	1	0	0	0	0	1	1	4	0	0	1	0	6	9	2	4	5	1	2	3	0	3	0	0	3	2	0	0	3	2	1	1	0	0	83
KLF2+ Treg	262	5	0	3	32	77	20	6	20	1	140	6	73	10	18	338	267	68	34	75	21	88	6	365	157	167	41	57	44	30	0	18	21	203	123	196	2	17	22	24	20	53	7	13	3150
Effector Memory CD8+ T Cell	290	12	2	9	40	60	32	25	10	0	313	4	111	8	8	304	129	97	22	35	12	92	2	228	95	78	42	131	65	71	32	83	10	77	85	131	5	30	45	20	57	86	14	35	3037
Tumor Resident Effector Cytotoxic CD8+ T Cell	0	3	0	1	0	0	1	1	41	0	0	0	0	3	0	1	2	2518	0	1	0	1	20	0	0	0	23	1	0	0	11	9	1	0	0	0	1	32	0	0	0	0	5	4	2680
NCAM(CD56)- CD16bright Cytotoxic NK Cell	4	55	0	20	1	1	4	38	300	0	3	0	2	10	0	0	1	118	1	1	0	2	567	12	4	1	1645	13	2	2	82	21	1	0	2	1	18	35	2	0	4	0	313	190	3476
Double negative (DN) T Cell	4	2	0	0	0	0	1	0	1806	0	1	0	0	1	0	2	1	47	1	4	1	3	1640	4	5	3	10	1	0	0	1	2	1	0	1	3	4	30	0	0	0	0	3	0	3582
AT1	0	0	0	0	0	0	0	0	516	0	0	0	0	0	0	0	0	0	0	0	0	0	0	0	0	0	0	0	0	0	0	0	0	0	0	0	0	0	0	0	0	0	0	0	516
Neuroendocrine Tumor	0	0	0	0	0	0	0	0	0	0	0	0	0	0	0	0	0	0	0	0	0	0	0	0	0	0	56	0	0	0	0	0	0	0	0	0	0	0	0	0	0	0	0	0	56
Adenocarcinoma	0	0	0	0	0	0	0	0	0	0	0	0	0	0	0	0	0	23	0	0	0	0	3	0	0	0	1	0	0	0	0	0	0	0	0	0	0	1	0	0	0	0	0	0	28
KRT15+ Tumor Cell	0	0	0	0	0	0	0	0	0	0	0	0	0	0	0	0	0	0	0	0	0	0	388	0	0	0	0	0	0	0	0	0	0	0	0	0	0	0	0	0	0	0	0	1	389
AT2	0	0	0	0	0	0	0	0	379	0	0	0	0	0	0	0	0	0	0	0	0	0	0	0	0	0	0	0	0	0	0	0	0	0	0	0	0	0	0	0	0	0	0	0	379
Ciliated	0	5	0	0	0	0	0	0	13	0	0	0	0	0	0	0	0	71	0	0	0	0	112	0	0	0	6	0	0	0	0	0	0	0	0	0	0	2	0	0	0	0	1	0	210
Stressed AT1	0	0	0	0	0	0	0	0	194	0	0	0	0	1	0	0	0	6	0	0	0	0	3	0	0	0	0	0	0	0	2	0	0	0	0	0	0	0	0	0	0	0	0	0	206
Proliferating epithelial	0	0	0	0	0	0	0	0	173	0	0	0	0	0	0	0	0	1	0	0	0	0	9	0	0	0	0	0	0	0	0	0	0	0	0	0	0	2	0	0	0	0	0	0	185
Basal	0	30	0	0	0	0	0	2	10	0	0	0	0	76	0	1	0	121	0	0	0	0	18	0	0	0	19	0	0	0	13	2	0	1	0	0	6	42	0	0	0	0	2	16	359
Total Cells	4845	1037	19	316	784	1069	359	455	11715	7	1564	27	922	463	119	2511	2488	8048	315	803	208	1004	9578	3558	1266	1038	5553	792	431	426	694	820	163	1713	1473	1673	782	3208	428	459	559	819	1518	1630	77659

## Sheet: Table5-DE, Gene, All cells
Supplementary Table 5. Differentially expressed RNA marker genes associated with broad cell types.
T/NK			B Cell			Plasma Cell			pDCs			Myeloid			Neutrophil			Mast Cell			Epithelial
Gene	Log2FC	FDR	Gene	Log2FC	FDR	Gene	Log2FC	FDR	Gene	Log2FC	FDR	Gene	Log2FC	FDR	Gene	Log2FC	FDR	Gene	Log2FC	FDR	Gene	Log2FC	FDR
CD3E	1.6633	0	MS4A1	2.02388	0	IGKC	2.04548	0	TCF4	1.64885	0	CST3	1.89034	0	S100A8	2.29341	0	TPSAB1	2.40682	0	SFTPB	1.93198	0
IL32	1.59322	0	CD79A	1.89945	0	IGHG1	1.94586	0	PLD4	1.6398	0	LYZ	1.88255	0	S100A9	1.58587	0	CPA3	2.35422	0	WFDC2	1.87133	0
CD3D	1.48683	0	BANK1	1.45727	0	JCHAIN	1.9095	0	LILRA4	1.62898	0	APOC1	1.6827	0	IFITM2	1.37567	0	TPSB2	2.04703	0	NAPSA	1.67303	0
CD7	1.42584	0	CD79B	1.28712	0	MZB1	1.66708	0	IRF7	1.61963	0	C1QA	1.66159	0	NAMPT	1.12497	0	KIT	1.93469	0	SLPI	1.61126	0
CD2	1.29421	0	VPREB3	1.24314	0	DERL3	1.36268	0	JCHAIN	1.61939	0	C1QB	1.64115	0	S100A12	1.05791	0	MS4A2	1.79782	0	MUC1	1.59672	0
CCL5	1.26232	0	RALGPS2	1.24306	0	IGHG3	1.30565	0	IRF8	1.61666	0	APOE	1.63193	0	CMTM2	1.03053	0	LTC4S	1.70816	0	MGST1	1.55126	0
GIMAP7	1.20562	0	CD19	1.23141	0	IGLC2	1.25763	0	GZMB	1.58822	0	C1QC	1.61602	0	FCGR3B	1.02069	0	HPGDS	1.69503	0	SFTA2	1.53213	0
IFITM1	1.18661	0	HLA-DRA	1.17867	0	IGHV3-23	1.24483	0	CCDC50	1.54934	0	TYROBP	1.61433	0	CSF3R	0.951221	0	GATA2	1.68685	0	SCGB3A2	1.45584	0
IL7R	1.12452	0	FCRLA	1.08447	0	IGHA1	1.13344	0	SERPINF1	1.49476	0	FCER1G	1.60615	0	FOS	0.932196	0	SLC18A2	1.66516	0	AGR2	1.44926	0
CD3G	1.10788	0	LINC00926	1.08027	0	TXNDC5	1.05526	0	UGCG	1.45261	0	HLA-DRA	1.59882	0	MNDA	0.878576	0	VWA5A	1.66386	0	KRT7	1.41115	0
LCK	1.04433	0	IGHM	1.05973	0	FKBP11	0.998664	0	ITM2C	1.383	0	AIF1	1.47299	0	FPR1	0.83675	0	CLU	1.39317	0	MDK	1.39529	0
NKG7	1.03973	0	MEF2C	1.02949	0	MTRNR2L8	0.98983	1.41e-22	PPP1R14B	1.3465	0	HLA-DRB1	1.43798	0	SLC25A37	0.760741	0	HPGD	1.3858	0	SLC34A2	1.38068	0
LINC00861	0.98648	0	NIBAN3	1.02105	0	HERPUD1	0.986102	0	MZB1	1.33834	0	CTSD	1.4242	0	LST1	0.760202	0	RHEX	1.33355	0	TM4SF1	1.34865	0
ETS1	0.95614	0	CD22	1.00275	0	XBP1	0.965199	0	PLAC8	1.33256	0	GRN	1.39946	0	RGS2	0.712742	0	IL1RL1	1.32547	0	CLDN4	1.33302	0
GZMA	0.946541	0	ARHGAP24	0.958121	0	IGKV3-20	0.928737	0	IL3RA	1.32586	0	CTSB	1.39538	0	TYROBP	0.693216	0	HDC	1.22545	0	KRT8	1.32401	0
CD247	0.945285	0	HVCN1	0.952018	0	IGHG4	0.902632	0	APP	1.30522	0	SPI1	1.37359	0	CDA	0.649305	0	SIGLEC6	1.16882	0	KRT19	1.31855	0
ZAP70	0.928648	0	FCER2	0.923468	0	SSR4	0.898902	0	MPEG1	1.30499	0	SERPINA1	1.33712	0	MXD1	0.638655	0	CD9	1.12846	9.25e-153	CXCL17	1.3051	0
SPOCK2	0.911349	0	HLA-DPA1	0.92082	0	IGKV3-11	0.888465	1.25e-305	BCL11A	1.30407	0	HLA-DRB5	1.3226	0	S100P	0.628882	0	ACSL4	1.12109	3.9e-271	CYB5A	1.25825	0
TRBC2	0.89974	0	SMIM14	0.91586	0	SEC11C	0.883739	0	NIBAN3	1.28209	0	GLUL	1.31651	0	G0S2	0.622833	0	AREG	1.08919	2.05e-119	HOPX	1.25696	0
CD96	0.890279	0	SWAP70	0.90892	0	CD79A	0.880977	0	TPM2	1.26553	0	HLA-DPA1	1.30892	0	NEAT1	0.588151	0	PTGS1	1.08086	1.56e-277	EPCAM	1.25543	0
TCF7	0.889182	0	NCF1	0.902836	0	PRDX4	0.87573	0	CLEC4C	1.25233	0	CTSZ	1.30474	0	CXCR2	0.565482	0	BMP2K	1.05228	1.81e-189	MAL2	1.21998	0
TRBC1	0.877606	0	AFF3	0.885172	0	IGLC3	0.801053	0	CLIC3	1.24568	0	LGALS3	1.28392	0	FTH1	0.561658	0	RGS13	1.04074	7.92e-287	EPHX1	1.21934	0
FYN	0.863001	0	BLK	0.884648	0	IGHM	0.785667	0	DNASE1L3	1.21451	0	HLA-DPB1	1.26766	0	ANP32A	0.558899	0	RGS1	0.988376	1.44e-79	KRT18	1.21744	0
GIMAP4	0.854699	0	ADAM28	0.856898	0	IGKV4-1	0.784279	0	DERL3	1.20897	0	MS4A6A	1.25511	0	S100A11	0.502149	0	SLC24A3	0.96455	0	TACSTD2	1.18949	0
PRF1	0.81096	0	CD37	0.85425	0	IGLL5	0.762109	0	ZFAT	1.1524	0	HLA-DQA1	1.24872	0	BASP1	0.494031	0	SAMSN1	0.962944	7.02e-144	EMP2	1.15973	0
SKAP1	0.809468	0	IGKC	0.852834	0	IGHG2	0.755728	0	C12orf75	1.14696	0	LGALS1	1.24695	0	CEBPD	0.470906	0	SLC45A3	0.960445	0	ELF3	1.12324	0
CTSW	0.803655	0	HLA-DPB1	0.851251	0	IGHV3-7	0.721351	1.11e-268	LINC00996	1.14228	0	MS4A7	1.23407	0	SOD2	0.448372	0	RGS2	0.943305	1.5e-73	CEACAM6	1.11854	0
PLAAT4	0.796486	0	CD74	0.832093	0	IGLV2-14	0.712684	0	MAP1A	1.11997	0	HLA-DQB1	1.21576	0	GCA	0.425886	0	ATP6V0A2	0.934291	4.34e-222	DSTN	1.10095	0
SEPTIN1	0.796453	0	BLNK	0.811829	0	IGKV1-5	0.701828	7.95e-275	SMPD3	1.11479	0	IGSF6	1.21536	0	IFITM3	0.407186	0	BHLHE40	0.927495	1.48e-113	ADIRF	1.09768	0
GZMM	0.785797	0	POU2F2	0.805344	0	IGLV3-1	0.663341	0	SCT	1.112	0	PSAP	1.19379	0	FTL	0.3992	0	TIMP3	0.923752	2.81e-219	CLDN7	1.09711	0
TRAF3IP3	0.768062	0	TCF4	0.794263	0	ITM2C	0.651615	0	PTPRE	1.08582	0	MRC1	1.18584	0	S100A6	0.392112	0	P2RX1	0.90647	3.1e-188	NQO1	1.09472	0
C12orf57	0.766668	0	FCMR	0.791147	0	TNFRSF17	0.645771	0	TSPAN13	1.08192	0	GPNMB	1.18512	0	NCF1	0.364892	0	LAPTM4A	0.896057	6.46e-275	AKR1C1	1.09163	0
EVL	0.766551	0	IRF8	0.78774	0	HSP90B1	0.637102	0	HERPUD1	1.07138	0	NPC2	1.17937	0	SMIM25	0.343164	0	MAOB	0.886842	1.56e-254	FOLR1	1.08076	0
KLRB1	0.745775	0	POU2AF1	0.7717	0	IGHV5-51	0.607385	1.57e-278	CYB561A3	1.0643	0	TYMP	1.16806	0	DUSP1	0.333081	0	ARHGEF6	0.878132	5.7e-167	GPRC5A	1.07673	0
TRAC	0.740291	0	CD40	0.769039	0	IGHV4-34	0.601298	7.15e-182	SLC15A4	1.05963	0	S100A9	1.16757	0	LAMTOR4	0.319559	0	BACE2	0.863185	9.99e-213	RNASE1	1.0642	0
FYB1	0.735808	0	CD24	0.764825	0	IGLV1-47	0.599684	2.87e-207	TCL1A	1.05003	6.59e-242	CD14	1.16076	0	H3-3A	0.290005	0	RAB27B	0.845742	9.12e-147	ATP1B1	1.04285	0
ITM2A	0.729658	0	HLA-DQA1	0.757909	0	TENT5C	0.596996	0	RNASE6	1.03533	0	GSN	1.15597	0	CFD	0.288713	0	AL157895.2	0.834899	3.57e-296	CBR1	1.0373	0
CST7	0.723998	0	LY86	0.740175	0	IGKV1-9	0.576397	3.16e-287	IGKC	1.02814	1.22e-230	CCL18	1.14406	0	SAT1	0.286505	0	ALOX5	0.832774	1.2e-91	AGR3	1.02527	0
DENND2D	0.723993	0	SYPL1	0.727391	0	IGLV1-44	0.55414	8.84e-192	PTPRS	1.02775	0	LST1	1.12067	0	ITM2B	0.280081	0	CAVIN2	0.832127	1.48e-183	CEBPD	0.997277	0
BTG1	0.722297	0	TNFRSF13C	0.725241	0	PIM2	0.552683	1.1e-216	PTCRA	1.01699	0	FBP1	1.11804	0	C5AR1	0.278658	0	MLPH	0.813573	2.19e-113	RAB25	0.993378	0
TLE5	0.699231	0	HLA-DOB	0.719634	0	UBE2J1	0.551816	3.76e-295	LRRC26	1.01593	0	FCGRT	1.10925	0	ATP2B1-AS1	0.273516	0	CD63	0.804728	6.14e-100	IFITM3	0.984895	0
LTB	0.696662	0	MARCHF1	0.713678	0	IGLV6-57	0.550123	9.26e-247	GAS6	1.0057	0	CAPG	1.10334	0	SRGN	0.269057	0	LMO4	0.797537	3.73e-140	CKB	0.984853	0
LEF1	0.693548	0	PAX5	0.713555	0	FCRL5	0.543529	0	PLEK	0.999273	3.01e-303	CYBB	1.10088	0	SMCHD1	0.253269	0	SOCS1	0.789816	1.99e-102	GSTP1	0.983432	0
CD6	0.692856	0	TNFRSF13B	0.70593	0	SPCS2	0.539839	0	LAMP5	0.999046	0	CTSL	1.0977	0	NA	NA	NA	ARHGAP18	0.78256	1.83e-101	DMKN	0.975258	0
BCL11B	0.691801	0	LTB	0.700746	0	IGHV1-69D	0.538756	4.49e-201	RPS6KA4	0.989238	0	ANXA2	1.08601	0	NA	NA	NA	FCER1G	0.779823	3.48e-51	PON2	0.969152	0
CD8A	0.691041	0	HLA-DMA	0.700535	0	IGHV3-48	0.512531	1.99e-180	FCHSD2	0.968928	5.28e-271	HLA-DMA	1.08356	0	NA	NA	NA	GALC	0.77219	2.62e-126	CD9	0.958717	0
HCST	0.688432	0	BCL11A	0.680134	0	POU2AF1	0.505793	0	BLNK	0.960486	9.14e-265	CSTB	1.07497	0	NA	NA	NA	FOSB	0.763849	5.82e-61	LMO7	0.953981	0
ZFP36L2	0.681095	0	HLA-DQB1	0.676083	0	SSR3	0.504769	2.41e-289	RUNX2	0.95002	0	BRI3	1.06416	0	NA	NA	NA	BTK	0.756591	2.8e-129	MET	0.951863	0
PCED1B-AS1	0.676549	0	HLA-DMB	0.675817	0	IGKV3-15	0.497269	3.85e-123	SEC61B	0.945488	0	SAT1	1.0601	0	NA	NA	NA	ADRB2	0.750688	1.61e-91	SMIM22	0.950419	0
CORO1A	0.673832	0	TCL1A	0.671807	0	IGLV1-40	0.495614	2.66e-146	ERN1	0.9453	1.83e-227	CTSS	1.04987	0	NA	NA	NA	CD69	0.745213	7.14e-86	CD55	0.947446	0
GNLY	0.667784	0	PLCG2	0.659916	0	SDF2L1	0.494328	1.16e-177	RRBP1	0.934073	0	CXCL16	1.04766	0	NA	NA	NA	PALM2AKAP2	0.743919	1.16e-115	SFN	0.94684	0
TBC1D10C	0.667568	0	BASP1	0.653389	0	IGHV4-59	0.48897	3.97e-195	SULF2	0.927674	0	PLAUR	1.02908	0	NA	NA	NA	FOSL2	0.737639	4.73e-71	MT1E	0.94521	0
PRKCQ-AS1	0.66661	0	AIM2	0.649818	0	IGHV3-21	0.488815	5.1e-173	SELENOS	0.922015	2.17e-302	CFD	1.01049	0	NA	NA	NA	NR4A1	0.735511	4.27e-67	SDC1	0.943428	0
OXNAD1	0.658043	0	POLD4	0.649362	0	IGHA2	0.479503	6.71e-244	MAPKAPK2	0.911393	6.17e-271	FABP5	1.00336	0	NA	NA	NA	ANXA1	0.730118	5.15e-111	CLU	0.935405	0
ITK	0.656146	0	SEL1L3	0.647413	0	IGLV3-21	0.471859	7.97e-165	UNC93B1	0.910644	1.96e-274	ANXA5	1.0014	0	NA	NA	NA	CAPG	0.728686	1.1e-61	SPINT2	0.925924	0
SLFN5	0.655771	0	CXXC5	0.640481	0	MANF	0.470244	1.52e-180	SPIB	0.902049	0	ACP5	1.00025	0	NA	NA	NA	LIF	0.719347	2.29e-159	NKX2-1	0.925138	0
CD69	0.651812	0	SP140	0.63844	0	PLPP5	0.462709	1.65e-200	LINC02812	0.896388	0	SLC11A1	0.989388	0	NA	NA	NA	GLUL	0.718467	2.19e-40	LMNA	0.920017	0
GZMB	0.649664	0	CYB561A3	0.633072	0	DNAJB9	0.448969	3.08e-226	CCDC88A	0.890608	2.07e-293	CD63	0.976104	0	NA	NA	NA	AHNAK	0.710589	3.61e-100	CDH1	0.910356	0
PRKCH	0.647275	0	TLR10	0.63187	0	PDIA4	0.433701	1.56e-163	TRAF4	0.868082	2.97e-301	TIMP2	0.971426	0	NA	NA	NA	TSC22D1	0.708083	3.83e-88	CRIP2	0.906426	0
ACAP1	0.644184	0	CR2	0.623062	0	SELENOS	0.42128	1.5e-162	LILRB4	0.854058	0	S100A11	0.970332	0	NA	NA	NA	ABCC4	0.696452	2.9e-129	PGC	0.901439	0
PIK3IP1	0.637708	0	LYL1	0.609537	0	SDC1	0.421087	7.34e-208	TGFBI	0.853021	1.33e-288	MARCO	0.953327	0	NA	NA	NA	AHR	0.686333	1.16e-73	CD24	0.897714	0
INPP4B	0.633441	0	SYK	0.6084	0	CRELD2	0.41599	6.68e-168	GAPT	0.842765	3.99e-236	CTSH	0.95257	0	NA	NA	NA	LMNA	0.683674	1.71e-49	LMO3	0.893914	0
RAC2	0.63154	0	STX7	0.606914	0	NPC2	0.410764	2.19e-104	CST3	0.841672	8.77e-274	SMIM25	0.951473	0	NA	NA	NA	ADGRE2	0.682675	9.91e-62	SFTA3	0.890467	0
LBH	0.618628	0	PALM2AKAP2	0.606823	0	SLAMF7	0.407233	9.05e-212	C12orf45	0.837171	2.43e-253	PLXDC2	0.93894	0	NA	NA	NA	HS6ST1	0.678865	5.87e-133	PERP	0.885361	0
SARAF	0.617787	0	SYNGR2	0.605972	0	MYDGF	0.401046	1.87e-147	MEF2C	0.824223	3.59e-158	FCGR2A	0.937539	0	NA	NA	NA	ITM2C	0.673575	3.35e-65	TXN	0.884917	0
LIMD2	0.612176	0	COBLL1	0.600957	0	PDIA6	0.39732	5.83e-117	IDH3A	0.81671	8.05e-262	SGK1	0.936616	0	NA	NA	NA	TIMP1	0.665014	6.61e-31	LGALS3BP	0.882345	0
PTPRC	0.61208	0	SELL	0.600847	2.5e-307	SEL1L	0.397119	1.42e-162	MS4A6A	0.815797	5.29e-233	NCF2	0.922116	0	NA	NA	NA	RHOBTB3	0.657226	1.77e-83	TXNDC17	0.880665	0
CYTIP	0.610742	0	PLEKHF2	0.60057	0	CLPTM1L	0.391527	7.31e-126	BTG2	0.812598	1.12e-168	ASAH1	0.914839	0	NA	NA	NA	VAT1	0.655896	7.4e-92	CD151	0.876097	0
CD5	0.609809	0	LINC02397	0.599407	0	HSPA5	0.382081	1.38e-110	VEGFB	0.80915	5.67e-218	DAB2	0.914049	0	NA	NA	NA	CD82	0.650205	1.32e-72	SELENOW	0.872782	0
CD48	0.606585	0	PDLIM1	0.596386	0	SPCS3	0.367101	4.23e-109	CCDC186	0.809072	1.47e-191	TGFBI	0.910529	0	NA	NA	NA	TNFSF10	0.64707	2.93e-51	KRTCAP3	0.870115	0
CAMK4	0.60452	0	SCIMP	0.596137	0	LMAN1	0.362365	1.55e-113	PTGDS	0.80902	4.15e-239	OLR1	0.907886	0	NA	NA	NA	XIST	0.641067	7.29e-25	HSPB1	0.865125	0
TC2N	0.597511	0	IGHA1	0.590061	0	CD38	0.362223	3.02e-218	SEL1L3	0.80752	3.75e-165	NUPR1	0.906815	0	NA	NA	NA	SLC44A1	0.638467	7.21e-88	CCND1	0.864228	0
SLC9A3R1	0.595667	0	LINC01781	0.587975	0	SELENOK	0.361565	5.14e-132	PACSIN1	0.807438	0	MNDA	0.905096	0	NA	NA	NA	LPCAT2	0.638116	8.29e-66	STEAP4	0.863981	0
CCR7	0.594649	0	MBD4	0.58501	0	ERLEC1	0.36057	1.1e-127	TNFRSF21	0.802217	0	CD74	0.897976	0	NA	NA	NA	CD44	0.62604	2.76e-137	TMEM238	0.856242	0
SYNE2	0.592609	0	LINC01857	0.583062	0	LINC02362	0.359063	0	STMN1	0.796353	1.02e-173	RAB31	0.885417	0	NA	NA	NA	CALB2	0.623587	4.53e-193	TMC5	0.852067	0
IL2RB	0.589944	0	CD82	0.577226	0	TP53INP1	0.357595	2.03e-160	COBLL1	0.789867	1.95e-199	RNF130	0.883729	0	NA	NA	NA	CAVIN1	0.62283	2.55e-125	MYOF	0.849367	0
CD27	0.586088	0	LAT2	0.572694	0	TXNDC11	0.356437	6.02e-151	NPC2	0.785522	1.71e-213	CSF1R	0.87991	0	NA	NA	NA	SLC26A2	0.617516	1.23e-109	C19orf33	0.841546	0
LEPROTL1	0.580156	0	HLA-DRB1	0.56635	0	SEL1L3	0.355207	4.29e-93	CD4	0.770785	4.42e-167	FTL	0.878407	0	NA	NA	NA	GCSAML	0.615786	8.71e-215	DHCR24	0.840604	0
KLRD1	0.574402	0	CIITA	0.563922	0	CHPF	0.34334	2.27e-220	CBFA2T3	0.763611	6.27e-259	LRP1	0.87371	0	NA	NA	NA	NSMCE1	0.61398	1.2e-118	TSC22D1	0.838943	0
CLEC2D	0.57339	0	CD72	0.563887	0	IGHGP	0.342386	3.86e-239	CXCR3	0.759148	3.97e-155	CCDC88A	0.873619	0	NA	NA	NA	EGR1	0.606544	1.48e-51	IFI27	0.838605	7.19e-304
RESF1	0.5701	0	TSPAN3	0.563462	0	AC012236.1	0.342071	0	DUSP5	0.758728	1.13e-214	CPVL	0.86302	0	NA	NA	NA	GRAP2	0.605158	7.39e-72	SOX4	0.836963	0
SUN2	0.565015	0	MARCKSL1	0.563229	0	SPAG4	0.335593	0	NAPSA	0.754249	1.41e-155	APLP2	0.862344	0	NA	NA	NA	SMYD3	0.60514	6.4e-86	CRABP2	0.833526	0
RORA	0.563564	0	FCHSD2	0.559746	0	SEC61B	0.33172	4.7e-144	JAML	0.752017	2.31e-165	CD9	0.859484	0	NA	NA	NA	HS3ST1	0.597994	1.44e-95	SELENBP1	0.823917	0
GZMH	0.552226	0	IGKV3-20	0.55826	0	SPCS1	0.319365	2.37e-220	GRN	0.751798	5.17e-170	TREM2	0.855056	0	NA	NA	NA	SLC2A3	0.595591	4.73e-33	PHLDA2	0.822861	0
ARL4C	0.544752	0	PKIG	0.558191	0	HM13	0.312975	2.25e-76	AC007952.4	0.747851	1.35e-169	CD163	0.854558	0	NA	NA	NA	TPSD1	0.585752	7.31e-147	H1-0	0.821131	0
CCL4	0.538271	0	CCDC50	0.556179	0	ELL2	0.306197	6.19e-152	AC007381.1	0.744587	0	RNASE1	0.844899	0	NA	NA	NA	TESPA1	0.584444	2.8e-87	TCIM	0.820789	0
DDIT4	0.535195	0	PTPN6	0.547361	0	GNG7	0.301945	1.33e-200	OFD1	0.736752	3.14e-139	HCK	0.839032	0	NA	NA	NA	CTTNBP2	0.583729	2.24e-139	C16orf89	0.816594	0
IKZF1	0.532345	0	ID3	0.546258	0	SELENOM	0.295048	4.62e-86	SFT2D2	0.732578	1.11e-178	TMEM176B	0.835426	0	NA	NA	NA	PBX1	0.579744	3.33e-134	APP	0.815635	0
SH2D2A	0.531127	0	FCRL1	0.545944	0	RPN1	0.282302	1.15e-65	FCER1G	0.722583	1.6e-254	MAFB	0.833991	0	NA	NA	NA	GMPR	0.578363	1.18e-124	AKR1C2	0.815538	0
TUBA4A	0.522454	0	IGHV5-78	0.542348	0	TXNDC15	0.281963	1.21e-122	CD2AP	0.72091	9.41e-164	SPP1	0.832269	0	NA	NA	NA	CST3	0.573865	5.02e-41	PRDX5	0.815152	0
ARHGEF1	0.520384	0	EZR	0.541269	0	IRF4	0.266416	5.1e-127	CYTH4	0.714615	8.85e-140	AP2S1	0.831508	0	NA	NA	NA	TENT5A	0.571651	4.66e-65	CAV2	0.812842	0
LCP2	0.519943	0	REL	0.540093	0	PDK1	0.266279	8.98e-132	EPHB1	0.71289	0	GRINA	0.828548	0	NA	NA	NA	SRGN	0.569035	8.88e-44	TSPAN13	0.811905	0
CD8B	0.512002	0	CD83	0.537584	0	SPATS2	0.262889	6.77e-145	HLA-DRA	0.710678	3.24e-133	ALOX5	0.827061	0	NA	NA	NA	NFKBIZ	0.563275	1.28e-37	CAPN2	0.811504	0
H1-10	0.510227	0	SNX2	0.536685	0	IFI6	0.257907	2.3e-09	CXXC5	0.707051	1.4e-135	ATP6V0B	0.825805	0	NA	NA	NA	MBOAT7	0.558764	9.21e-36	S100A13	0.803518	0
NOSIP	0.509564	0	CXCR5	0.534511	0	JSRP1	0.255952	0	SOX4	0.706653	1.48e-182	RAC1	0.815682	0	NA	NA	NA	RENBP	0.55853	1.73e-66	IGFBP2	0.79924	0
RPS27	0.50363	0	IGHD	0.53193	0	TMEM59	0.25486	1.3e-57	SCAMP5	0.704509	0	ALDH2	0.814567	0	NA	NA	NA	ADAM12	0.558324	2.4e-108	ANXA2	0.795462	7.39e-254
RBL2	0.503344	0	PARP1	0.531288	0	CD27	0.25422	3.97e-82	UBE2J1	0.702659	1.01e-128	SDCBP	0.813177	0	NA	NA	NA	RAPGEF2	0.556658	2.1e-62	SLC22A31	0.791129	0
ICAM3	0.500958	0	PARP15	0.529186	0	MANEA	0.252138	2.78e-149	SLC20A1	0.700316	1.52e-148	CLEC7A	0.808237	0	NA	NA	NA	AL078590.2	0.552198	3.19e-130	C4BPA	0.787867	0
RASAL3	0.49972	0	PRKCB	0.525643	0	KDELR1	0.251003	1.64e-41	PLP2	0.700241	1.28e-164	LIPA	0.806607	0	NA	NA	NA	COL18A1	0.545499	1.88e-55	PCBD1	0.786402	0
CCND3	0.496865	0	BCAS4	0.521259	0	NA	NA	NA	CSF2RB	0.698576	2.52e-220	MS4A4A	0.806498	0	NA	NA	NA	CNRIP1	0.540675	1.09e-118	HSBP1	0.781034	0
STAT4	0.496462	0	BTK	0.517258	0	NA	NA	NA	SAMHD1	0.695021	2.25e-163	HLA-DMB	0.80549	0	NA	NA	NA	SPECC1	0.539235	8.28e-59	PLPP2	0.779462	0
CD40LG	0.493087	0	GNG7	0.516511	0	NA	NA	NA	CNPY3	0.694564	3.4e-137	FN1	0.801696	0	NA	NA	NA	SEPTIN2	0.539214	1.09e-82	ADGRF5	0.779354	0
IL16	0.491782	0	AC025279.1	0.51612	0	NA	NA	NA	WDFY4	0.676571	1.08e-169	HMOX1	0.799213	0	NA	NA	NA	VIM	0.537547	2.16e-140	BCAM	0.779163	0
SIRPG	0.491633	0	SMARCB1	0.515822	0	NA	NA	NA	AFF3	0.676468	5.47e-151	ATP6V1F	0.798816	0	NA	NA	NA	RNF130	0.537294	1.01e-23	ERRFI1	0.778593	0
ABHD17A	0.486362	0	ODC1	0.509858	0	NA	NA	NA	SLAMF7	0.674844	4.58e-161	PYCARD	0.798471	0	NA	NA	NA	NTRK1	0.53652	8.99e-139	PDZK1IP1	0.774488	0
THEMIS	0.484874	0	LYN	0.507623	0	NA	NA	NA	P2RY14	0.674026	9.3e-272	CEBPD	0.795004	0	NA	NA	NA	ZFP36	0.535593	1.96e-56	CLDN3	0.7703	0
GZMK	0.484004	0	CD52	0.505938	0	NA	NA	NA	SYK	0.673986	4.8e-126	CEBPB	0.792226	0	NA	NA	NA	TYROBP	0.53491	1.02e-46	NPC2	0.76788	4.11e-247
RPS3	0.481362	0	TMEM154	0.504686	0	NA	NA	NA	ATP13A2	0.673361	4.48e-186	TNFAIP2	0.791049	0	NA	NA	NA	AC020914.1	0.532539	1.86e-159	LGALS3	0.759887	3.24e-219
RPS29	0.479889	0	SP110	0.496707	0	NA	NA	NA	ST6GALNAC4	0.67019	1.94e-187	CTSC	0.790125	0	NA	NA	NA	GNPTAB	0.53099	1.11e-33	S100A6	0.75861	0
MAL	0.479105	0	CD180	0.49615	0	NA	NA	NA	HSP90B1	0.667626	2.84e-228	S100A10	0.789855	0	NA	NA	NA	ZEB2	0.530836	3.86e-13	EPS8	0.752465	0
SLC38A1	0.4786	0	ORAI2	0.492258	0	NA	NA	NA	SPCS1	0.664391	3.16e-255	FGL2	0.787135	0	NA	NA	NA	PLAT	0.530836	2.16e-106	CTTN	0.751082	0
SCML4	0.478061	0	DRAM2	0.491081	0	NA	NA	NA	CXorf21	0.664323	1.44e-193	FCGR3A	0.773636	0	NA	NA	NA	STX3	0.529961	4.07e-46	RARRES2	0.749276	0
TIGIT	0.477152	0	RUBCNL	0.488959	0	NA	NA	NA	CYBB	0.661382	3.19e-136	C15orf48	0.771881	0	NA	NA	NA	PRKX	0.529286	6e-47	C1orf116	0.748269	0
CD99	0.477124	0	TSPAN33	0.488653	0	NA	NA	NA	MAN2B1	0.659854	8.77e-140	DUSP1	0.77117	0	NA	NA	NA	STMN1	0.525331	8.94e-37	TSPAN3	0.745163	0
SIT1	0.471424	0	RIPOR2	0.486106	2.36e-292	NA	NA	NA	PHACTR1	0.658376	7.74e-158	TSPO	0.769501	0	NA	NA	NA	SYTL3	0.525016	1.03e-30	SDC4	0.742067	0
RHOH	0.469502	0	FGD2	0.485707	0	NA	NA	NA	MYBL2	0.656748	3.75e-205	CSTA	0.76446	0	NA	NA	NA	DLC1	0.520494	1.45e-95	NNMT	0.740938	0
PYHIN1	0.46698	0	FCRL2	0.482707	0	NA	NA	NA	CD74	0.656575	1.86e-229	MSR1	0.76051	0	NA	NA	NA	NUTM2A-AS1	0.517152	4.34e-59	PHPT1	0.739114	0
PBXIP1	0.46609	0	FAM30A	0.482505	0	NA	NA	NA	ZDHHC17	0.656469	4.28e-180	ZEB2	0.75862	0	NA	NA	NA	MAT2A	0.512965	3.41e-61	LAPTM4B	0.738966	0
NOP53	0.465655	0	QRSL1	0.481138	0	NA	NA	NA	CTSC	0.653826	1.03e-180	YWHAH	0.757372	0	NA	NA	NA	LAT2	0.507012	7.6e-30	PTPRF	0.737026	0
TMC8	0.465212	0	CTSH	0.479001	0	NA	NA	NA	CUX1	0.653523	2.13e-130	RASSF4	0.754615	0	NA	NA	NA	ASAH1	0.507007	7.71e-29	CP	0.735456	0
SEPTIN6	0.464768	0	FCRL3	0.47779	0	NA	NA	NA	AEBP1	0.652443	9.18e-256	GSTO1	0.75457	0	NA	NA	NA	ST8SIA6	0.506541	4.59e-74	HMGB3	0.732132	0
RPSA	0.464496	0	GAPT	0.476992	0	NA	NA	NA	PAXX	0.652071	1.1e-135	PRDX1	0.751375	0	NA	NA	NA	FER	0.505998	6.68e-84	EFNA1	0.729617	0
TRAT1	0.463639	0	CD53	0.4768	0	NA	NA	NA	TXN	0.651906	3.57e-168	MACROH2A1	0.748811	0	NA	NA	NA	ABCC1	0.504706	1.95e-62	LCN2	0.728793	0
EEF1D	0.460907	0	CXCR4	0.476479	0	NA	NA	NA	RUBCNL	0.647716	6.07e-175	CREG1	0.745935	0	NA	NA	NA	SOX4	0.501136	1.91e-32	TIMP1	0.726516	0
STK17A	0.460194	0	STRBP	0.47527	0	NA	NA	NA	CLN8	0.646719	1.57e-220	C1orf162	0.742711	0	NA	NA	NA	TMEM233	0.500577	3.39e-161	EEF1A2	0.726416	0
PARP8	0.459354	0	RCSD1	0.473654	0	NA	NA	NA	MCOLN2	0.64656	2.88e-164	ATOX1	0.741299	0	NA	NA	NA	IL18	0.499298	3.13e-36	CCN1	0.725299	0
RPS15A	0.456304	0	NCOA3	0.472323	0	NA	NA	NA	IRF4	0.646202	7.48e-147	LGMN	0.740651	0	NA	NA	NA	NEAT1	0.497	3.76e-11	ITGA3	0.713119	0
SYTL3	0.455693	0	UVRAG	0.471485	0	NA	NA	NA	ETV6	0.646102	2.65e-120	CYP27A1	0.735951	0	NA	NA	NA	ACOT7	0.492098	2.54e-46	ALDH3A1	0.712612	0
STK4	0.454388	0	FADS3	0.467718	0	NA	NA	NA	FLNB	0.644119	3.04e-163	MARCKS	0.735419	0	NA	NA	NA	MAST4	0.49084	1.21e-60	ASPH	0.706762	0
RPL3	0.454348	0	IGHG2	0.467579	0	NA	NA	NA	PRKCB	0.638089	5.19e-89	TMEM176A	0.734457	0	NA	NA	NA	ZNRF1	0.48787	9.78e-44	CRNDE	0.703001	0
AAK1	0.453609	0	LIMD2	0.462064	1.97e-233	NA	NA	NA	NCF1	0.63769	4.4e-81	SERPING1	0.73385	0	NA	NA	NA	STXBP6	0.486795	2.89e-121	AFDN	0.702447	0
RPL21	0.450209	0	SYVN1	0.460684	0	NA	NA	NA	RNASET2	0.637032	2.06e-117	ITGAX	0.732402	0	NA	NA	NA	ALS2	0.485802	1.34e-79	NEDD4L	0.701621	0
FCMR	0.448725	0	NAPSA	0.457938	0	NA	NA	NA	PPM1K	0.634218	2.69e-110	PILRA	0.728358	0	NA	NA	NA	PRDX6	0.484399	8.44e-72	TMEM54	0.701017	0
RASGRP1	0.447665	0	HLA-DOA	0.456091	0	NA	NA	NA	LYN	0.634026	3.39e-110	ATP6V1B2	0.726767	0	NA	NA	NA	MITF	0.474316	1.32e-69	PIGR	0.698755	0
KLF2	0.446447	0	H4C3	0.451021	9.68e-158	NA	NA	NA	OGT	0.630586	6.46e-97	VSIG4	0.726382	0	NA	NA	NA	ELL2	0.47255	5.18e-42	NEAT1	0.696821	1.84e-284
RPS27A	0.446417	0	INPP5D	0.44752	0	NA	NA	NA	SLC7A5	0.626411	1.43e-131	TXN	0.724451	0	NA	NA	NA	PLAUR	0.472079	1.43e-16	CAV1	0.695909	0
DGKA	0.445372	0	SETBP1	0.446347	0	NA	NA	NA	PMEPA1	0.624794	2.08e-164	MFSD1	0.724247	0	NA	NA	NA	PIK3R6	0.471638	1.86e-72	HDLBP	0.69329	0
H1-3	0.444242	0	AC004687.1	0.446196	1.08e-178	NA	NA	NA	SLC35F3	0.623504	3.77e-278	SLCO2B1	0.722714	0	NA	NA	NA	LEO1	0.470775	7.77e-61	AKR1C3	0.692072	0
RPL23A	0.44267	0	AC119396.1	0.446132	1.62e-219	NA	NA	NA	CDYL	0.623331	3.5e-132	NEAT1	0.718984	0	NA	NA	NA	KRT1	0.470601	4.62e-96	CNN3	0.69136	0
EMB	0.442534	0	HHEX	0.440366	0	NA	NA	NA	IGHM	0.622054	2.5e-156	BCL2A1	0.718001	0	NA	NA	NA	AC020916.1	0.468324	5.37e-19	TUBB4B	0.691184	0
SIGIRR	0.440158	0	ST6GAL1	0.439748	0	NA	NA	NA	NADK	0.613575	1.5e-120	TUBA1B	0.712493	0	NA	NA	NA	TNIK	0.468307	4.47e-42	TSPAN1	0.689614	0
RPL5	0.439215	0	IGHV3-23	0.436173	0	NA	NA	NA	STX7	0.611095	8.02e-104	FABP4	0.712005	0	NA	NA	NA	PLIN2	0.466693	2.5e-27	CPM	0.687862	0
GPR174	0.435836	0	MTRNR2L12	0.43513	0	NA	NA	NA	ALOX5AP	0.609353	5.61e-130	PPT1	0.71125	0	NA	NA	NA	NR4A2	0.464181	7.23e-24	MLPH	0.681609	0
ARHGAP15	0.433503	0	SP100	0.434724	0	NA	NA	NA	TACC1	0.608452	8.01e-107	MCEMP1	0.709048	0	NA	NA	NA	RAB32	0.463928	1.08e-27	LIMCH1	0.675454	0
CXCR4	0.43207	0	GGA2	0.430372	0	NA	NA	NA	IRF2BP2	0.606481	6.79e-126	LMNA	0.707537	0	NA	NA	NA	TESC	0.463366	1.64e-32	PPP1R14B	0.6739	0
ARHGDIB	0.427737	0	EAF2	0.42574	0	NA	NA	NA	CHD9	0.60434	1.24e-104	S100A8	0.700442	0	NA	NA	NA	NDEL1	0.459465	1.97e-38	MALL	0.671455	0
GRAP2	0.427557	0	TFEB	0.424291	0	NA	NA	NA	CAT	0.598457	2.41e-105	SAMHD1	0.695223	0	NA	NA	NA	RHBDD2	0.45722	2.86e-39	GPX2	0.670263	0
DUSP2	0.427413	0	ZFP36L1	0.423292	0	NA	NA	NA	SCN9A	0.597132	0	LILRB4	0.691239	0	NA	NA	NA	KLRG1	0.454365	5.68e-39	UCHL1	0.669734	0
RPL6	0.427195	0	STAP1	0.422673	0	NA	NA	NA	TMEM8B	0.596696	3.32e-192	PLIN2	0.688878	0	NA	NA	NA	OSBPL8	0.453315	2.27e-31	LSR	0.669561	0
FXYD5	0.42624	0	TMEM243	0.421296	6.79e-252	NA	NA	NA	UCP2	0.595642	1.04e-135	ARHGAP18	0.687608	0	NA	NA	NA	CADPS	0.451565	1.48e-138	APLP2	0.668042	0
ANXA2R	0.423615	0	CHD7	0.418701	0	NA	NA	NA	FEZ2	0.594226	2.77e-117	CD86	0.683146	0	NA	NA	NA	SELENOK	0.451497	1.96e-39	AOPEP	0.664391	0
EPB41	0.422641	0	CSK	0.417668	6.72e-289	NA	NA	NA	ATG101	0.593059	1.7e-136	FOS	0.680005	0	NA	NA	NA	SYTL2	0.446604	3.3e-29	S100A14	0.663492	0
ISG20	0.420349	0	ATP2A3	0.417131	0	NA	NA	NA	TYROBP	0.593048	6.25e-234	VAMP8	0.676175	0	NA	NA	NA	AKAP13	0.446352	1.58e-54	ENAH	0.66274	0
SH2D1A	0.419011	0	IKZF3	0.415549	0	NA	NA	NA	SELPLG	0.592534	2.83e-93	PLD3	0.676043	0	NA	NA	NA	S100A6	0.444658	4.23e-26	ASS1	0.662478	0
CD52	0.418023	0	SNHG7	0.412474	1.33e-241	NA	NA	NA	ZNRF2	0.592349	1.93e-107	TIMP1	0.675559	0	NA	NA	NA	DDAH2	0.442356	1.9e-36	TNFRSF12A	0.65617	0
CYFIP2	0.417969	0	BTG2	0.411892	0	NA	NA	NA	NBPF14	0.592215	6.82e-127	TNFSF13	0.673783	0	NA	NA	NA	HSPG2	0.441836	8.78e-69	SERINC2	0.655288	0
GAS5	0.416493	0	UBE2J1	0.41014	0	NA	NA	NA	INPP4A	0.590356	6.65e-98	SLC8A1	0.671163	0	NA	NA	NA	NCOA4	0.440291	1.45e-39	POLR2L	0.650596	0
RPS3A	0.413468	0	HSH2D	0.408183	0	NA	NA	NA	AC097375.1	0.586483	0	PGD	0.671068	0	NA	NA	NA	ALOX5AP	0.439411	1.17e-13	MGLL	0.649642	0
GNG2	0.41204	0	STK17A	0.407084	2.76e-199	NA	NA	NA	TAGLN2	0.584833	4.1e-216	LTA4H	0.664716	0	NA	NA	NA	SERPINB1	0.438697	4.69e-27	SCNN1A	0.644817	0
RPL35A	0.411972	0	MKNK2	0.407035	0	NA	NA	NA	LAIR1	0.579524	1.27e-112	A2M	0.663185	0	NA	NA	NA	B4GALT5	0.43844	2.04e-31	SCGB3A1	0.643761	0
PDE7A	0.411473	0	CLECL1	0.404592	0	NA	NA	NA	CARD11	0.579017	2.55e-105	LAP3	0.66107	0	NA	NA	NA	RPS6KA5	0.436629	5.26e-43	ABCC3	0.642308	0
SEPTIN9	0.410776	0	TRAF5	0.404253	0	NA	NA	NA	CORO1C	0.578438	4.53e-155	SLC7A7	0.659535	0	NA	NA	NA	SGK1	0.436395	2.58e-14	GOLM1	0.641776	0
RPS4X	0.407965	0	EEF2	0.402326	0	NA	NA	NA	NPC1	0.576986	3.86e-126	BLVRB	0.659348	0	NA	NA	NA	IRS2	0.436307	6e-33	GDF15	0.636181	0
BIN2	0.407515	0	RABEP2	0.398224	0	NA	NA	NA	CD36	0.576563	1.42e-190	TNFSF13B	0.659254	0	NA	NA	NA	TDRD3	0.435295	3.98e-54	SPINT1	0.633967	0
RPS12	0.407071	0	SNX22	0.395637	0	NA	NA	NA	AC023590.1	0.576297	3.2e-270	C5AR1	0.658801	0	NA	NA	NA	NDST2	0.43482	1.71e-67	EGFR	0.631916	0
RPS6	0.407011	0	MARCKS	0.393332	0	NA	NA	NA	B4GALT1	0.575403	2.85e-106	KCTD12	0.647828	0	NA	NA	NA	MCTP2	0.433734	2.12e-23	LPCAT1	0.629272	0
GYPC	0.404707	0	CNR2	0.390789	0	NA	NA	NA	AHI1	0.57499	3.47e-133	FTH1	0.646482	0	NA	NA	NA	MT-ND2	0.433462	4.08e-65	RBPMS	0.627694	0
PRMT2	0.403962	0	WDFY4	0.390095	0	NA	NA	NA	VAMP8	0.573298	1.29e-233	MGST3	0.646412	0	NA	NA	NA	TMEM154	0.432548	6.82e-36	ICAM1	0.626089	0
GATA3	0.403874	0	IGKV3-15	0.388989	7.55e-283	NA	NA	NA	SMIM5	0.571382	5.31e-297	TFRC	0.642712	0	NA	NA	NA	FCER1A	0.432239	8.85e-41	BLVRB	0.625853	0
SELL	0.403542	3.34e-149	SNX29	0.388331	0	NA	NA	NA	MRPL36	0.56624	1.26e-101	PMP22	0.635926	0	NA	NA	NA	AL359636.2	0.429595	5.62e-110	RAB11FIP1	0.624242	0
RPL10A	0.403255	0	PPM1K	0.387805	0	NA	NA	NA	HLA-DPA1	0.565818	1.28e-100	SNX10	0.632517	0	NA	NA	NA	AC068587.4	0.428324	3.57e-66	IFT57	0.624069	0
HNRNPA1	0.403224	0	USP6NL	0.387423	0	NA	NA	NA	PPP1R15A	0.562952	1.57e-99	PLEK	0.632279	0	NA	NA	NA	ENPP3	0.428247	2.22e-109	TSTD1	0.623673	0
RPL14	0.403201	0	DNAJC10	0.385611	0	NA	NA	NA	RNF130	0.56132	5.12e-103	HEXB	0.631523	0	NA	NA	NA	ABCA1	0.426809	3.93e-20	CTNNA1	0.622847	0
RPS25	0.403026	0	CYBB	0.384053	0	NA	NA	NA	CIB2	0.560875	1.19e-224	PLSCR1	0.631462	0	NA	NA	NA	HLTF	0.425861	2e-42	TALDO1	0.618202	0
DEF6	0.400016	0	ZCCHC7	0.383752	0	NA	NA	NA	GRAMD1B	0.560039	2.59e-185	VCAN	0.62959	0	NA	NA	NA	ZNF331	0.424304	1.31e-30	MYO6	0.616826	0
HLA-E	0.399603	0	MT-ND4L	0.383627	0	NA	NA	NA	TM9SF2	0.557088	1.78e-85	SLC31A2	0.627354	0	NA	NA	NA	MSRA	0.422873	1.62e-38	COA3	0.615601	0
MYL12A	0.399519	0	PLEKHG1	0.383172	0	NA	NA	NA	PPM1J	0.554189	1.92e-287	SLC16A3	0.626457	0	NA	NA	NA	KCNH2	0.422129	2.88e-101	PPDPF	0.612605	0
CBLB	0.396976	0	IGKV4-1	0.380083	5.8e-247	NA	NA	NA	SLC1A5	0.553909	8.89e-114	AKR1A1	0.623613	0	NA	NA	NA	VEGFA	0.420552	1.26e-21	AQP1	0.611057	0
ATM	0.396585	0	CPNE5	0.379943	0	NA	NA	NA	HLA-DMA	0.553414	8.59e-99	PTMS	0.622887	0	NA	NA	NA	CLCN3	0.419338	1.83e-46	RHOB	0.610095	0
ANXA6	0.396479	0	BACH2	0.378927	1.06e-251	NA	NA	NA	CCR2	0.553101	4.58e-159	IFI30	0.619018	0	NA	NA	NA	BEX4	0.419066	5.98e-40	RASD1	0.610046	0
RPL34	0.396164	0	EBF1	0.378242	0	NA	NA	NA	PARK7	0.552685	4.04e-157	SLC15A3	0.617957	0	NA	NA	NA	CSF2RB	0.414789	2.25e-23	PLS3	0.609491	0
OCIAD2	0.393192	0	TSPAN13	0.377251	0	NA	NA	NA	SUSD1	0.550908	3.84e-166	LGALS9	0.617522	0	NA	NA	NA	LYL1	0.414526	1.04e-44	MPZL2	0.609117	0
HLA-F	0.392293	0	PNISR	0.376932	1.1e-196	NA	NA	NA	TP53I13	0.549916	2.45e-85	TREM1	0.614884	0	NA	NA	NA	KIAA1522	0.413844	3.44e-62	SLC9A3R2	0.606515	0
AKNA	0.391466	0	PIK3AP1	0.374228	0	NA	NA	NA	MYCL	0.546161	3.31e-211	POMP	0.614521	0	NA	NA	NA	PHF20	0.413616	3.31e-42	PTTG1IP	0.604653	0
PITPNC1	0.390209	0	TPD52	0.373665	0	NA	NA	NA	PFKFB2	0.54504	1.17e-214	PLBD1	0.612184	0	NA	NA	NA	DUSP6	0.411486	9.85e-16	MRPL14	0.604533	0
RPS21	0.389636	0	CNPY3	0.372383	0	NA	NA	NA	DRD4	0.544062	1.68e-255	HNMT	0.611733	0	NA	NA	NA	FAM110A	0.410211	2.11e-34	S100A10	0.603323	1.33e-241
NELL2	0.389472	0	ARHGAP17	0.371815	0	NA	NA	NA	LGMN	0.543593	1.48e-129	DMXL2	0.608633	0	NA	NA	NA	SQSTM1	0.410029	3.19e-37	PDLIM1	0.601918	0
JAK1	0.389218	0	CHCHD10	0.370875	0	NA	NA	NA	NGLY1	0.543427	8.52e-82	VMP1	0.607465	0	NA	NA	NA	CD22	0.404646	2.87e-64	PRDX1	0.601664	1.61e-197
ITGAL	0.389115	0	TMEM131L	0.370276	4.72e-228	NA	NA	NA	PHB	0.543218	2.24e-100	COMT	0.607327	0	NA	NA	NA	SPATS2L	0.404575	9.6e-34	UGDH	0.601313	0
PSIP1	0.388494	0	SIGLEC10	0.368452	0	NA	NA	NA	UVRAG	0.538771	7.26e-73	ATP6V0D1	0.606801	0	NA	NA	NA	SMIM3	0.403302	2.17e-47	SPATS2L	0.600762	0
GSTK1	0.387873	0	SEC62	0.366339	1.32e-229	NA	NA	NA	NEK8	0.529399	1.84e-145	SCPEP1	0.605127	0	NA	NA	NA	CD84	0.402223	1.95e-27	SOD3	0.599731	0
STK17B	0.387571	0	FCRL5	0.365597	0	NA	NA	NA	ZEB2	0.526092	1.18e-113	PLTP	0.60433	0	NA	NA	NA	EFCAB14	0.401233	5.41e-39	PGRMC1	0.598571	0
BIN1	0.38754	0	ANKRD13A	0.364035	0	NA	NA	NA	OPN3	0.523269	5.64e-140	CYFIP1	0.598626	0	NA	NA	NA	NFIA	0.400116	4.89e-40	MRPL33	0.595679	0
PRDM1	0.385868	0	FCGR2B	0.363033	0	NA	NA	NA	MYO1E	0.523245	3.39e-117	SIRPA	0.597248	0	NA	NA	NA	GATA1	0.399305	6.75e-126	AGRN	0.593992	0
EEF1B2	0.385417	0	UNC93B1	0.363016	0	NA	NA	NA	LCT-AS1	0.523203	2.08e-286	CORO1C	0.59714	0	NA	NA	NA	ALDH1A1	0.399103	1.47e-38	CYSTM1	0.591577	0
PAXX	0.385261	0	ALOX5	0.36233	0	NA	NA	NA	GPR183	0.521571	5.36e-54	RAB32	0.596297	0	NA	NA	NA	PMP22	0.397811	3.89e-22	CDC42BPA	0.591561	0
RPL30	0.385043	0	MT-ND6	0.361881	2.44e-173	NA	NA	NA	TLR7	0.520558	1.15e-159	RTN4	0.595084	0	NA	NA	NA	RASGRP4	0.397386	4.87e-49	PRDX4	0.590412	0
IKZF3	0.383085	0	ITSN2	0.361577	3.47e-303	NA	NA	NA	RASD1	0.520418	2.1e-173	RHOB	0.594283	0	NA	NA	NA	ACER3	0.397119	3.43e-34	FXYD3	0.589613	0
ABLIM1	0.382771	0	IGLC2	0.361443	0	NA	NA	NA	MDFIC	0.519265	2.79e-70	TPP1	0.59214	0	NA	NA	NA	ANXA4	0.397046	3.91e-23	GTF2I	0.589362	0
PTPN7	0.38225	0	ADAM19	0.361358	0	NA	NA	NA	NUCB2	0.517466	8.98e-60	EMILIN2	0.592044	0	NA	NA	NA	HEY1	0.394891	3.58e-84	ZDHHC9	0.588756	0
DGKZ	0.382086	0	DENND5B	0.360547	0	NA	NA	NA	SEC61G	0.516777	1.02e-100	ADA2	0.591769	0	NA	NA	NA	FERMT2	0.392903	5.56e-68	MACC1	0.587705	0
RPL13	0.381376	0	MGAT5	0.359835	0	NA	NA	NA	CTSZ	0.514137	3.79e-107	ZNF385A	0.591338	0	NA	NA	NA	ARMH1	0.392161	8.7e-57	BEX3	0.584728	0
MBNL1	0.379786	0	DOK3	0.358705	0	NA	NA	NA	REPIN1	0.514123	2.42e-83	LY86	0.589407	0	NA	NA	NA	NAV1	0.391553	1.08e-51	ATP1A1	0.584522	0
RPL32	0.379682	0	PLD4	0.358211	0	NA	NA	NA	THEMIS2	0.514082	1.34e-89	GSTP1	0.588997	0	NA	NA	NA	AKAP12	0.390797	8.61e-84	SMIM14	0.584388	0
TESPA1	0.379678	0	CD1C	0.35746	0	NA	NA	NA	ARHGAP17	0.513412	5.19e-75	FCGR2B	0.587472	0	NA	NA	NA	NUTM2B-AS1	0.389031	1.58e-36	NFIC	0.584338	0
SELPLG	0.378424	0	LRMP	0.356825	0	NA	NA	NA	CLCN5	0.510811	8.88e-179	RGS1	0.583878	0	NA	NA	NA	FHL3	0.38698	3.04e-21	YBX3	0.584039	0
PPP1R2	0.378409	0	ITPR1	0.353826	0	NA	NA	NA	PARP10	0.509619	4.56e-79	NOP10	0.583142	0	NA	NA	NA	EPB41L1	0.386752	1.15e-58	ALDH3A2	0.583541	0
TXK	0.376336	0	GAS5	0.353387	1.57e-65	NA	NA	NA	GLIPR1	0.509033	1.17e-63	DBI	0.582466	0	NA	NA	NA	CYSTM1	0.384922	1.59e-13	AQP3	0.583369	0
GIMAP2	0.376037	0	MAP4K4	0.3522	1.15e-248	NA	NA	NA	FLT3	0.508975	1.48e-213	FPR3	0.581601	0	NA	NA	NA	NIBAN2	0.384919	4.11e-40	CST3	0.582118	0
ADD3	0.375874	0	NCF4	0.35039	0	NA	NA	NA	GNG7	0.508546	2.54e-103	GM2A	0.577788	0	NA	NA	NA	PPP1R15A	0.38118	4.92e-09	PPA1	0.581506	0
HLA-A	0.373599	0	CR1	0.349179	0	NA	NA	NA	SELL	0.507769	2.68e-70	STXBP2	0.577416	0	NA	NA	NA	PLPP1	0.379163	8.44e-34	NCKAP1	0.58136	0
SNHG6	0.373192	0	ARID5B	0.348109	2.14e-266	NA	NA	NA	FGD2	0.507285	2.86e-87	FCN1	0.577178	0	NA	NA	NA	CDK15	0.378482	5.22e-130	CSTB	0.581085	7.98e-220
RCAN3	0.372863	0	RHBDF2	0.347873	0	NA	NA	NA	TXNDC5	0.507039	1.72e-102	GNG5	0.576353	0	NA	NA	NA	IL4R	0.376143	1.63e-29	BTG3	0.578559	0
RPS7	0.371377	0	BOD1L1	0.347064	3.13e-232	NA	NA	NA	CDK2AP2	0.506776	2.58e-73	IFI6	0.572502	0	NA	NA	NA	AL133415.1	0.375578	9.4e-28	CNIH4	0.577963	0
CCDC88C	0.370994	0	BIRC3	0.344518	3.17e-138	NA	NA	NA	HYOU1	0.506776	3.86e-91	LY96	0.572263	0	NA	NA	NA	FOXP1	0.373321	3.03e-46	MUC21	0.577559	0
CHD3	0.37057	0	TRIM38	0.344318	0	NA	NA	NA	ADAM19	0.506359	1.61e-97	SYNGR2	0.57169	0	NA	NA	NA	KIAA1549	0.373209	5.11e-104	SPINK5	0.577511	0
SEMA4D	0.368593	0	EEF1B2	0.342799	1.5e-200	NA	NA	NA	ARID3A	0.505238	2.03e-134	STAB1	0.569833	0	NA	NA	NA	GALNT6	0.373142	1.65e-39	PRSS8	0.577107	0
JAK3	0.366347	0	MYCBP2	0.342115	7.39e-184	NA	NA	NA	SNX9	0.50357	1.11e-76	FGR	0.569185	0	NA	NA	NA	MAPK1	0.371042	2.44e-17	JUP	0.57708	0
RPS14	0.366173	0	EBLN3P	0.340887	9.59e-236	NA	NA	NA	WDFY2	0.501944	9.78e-94	IFNGR1	0.568554	0	NA	NA	NA	SWAP70	0.370299	7.7e-25	CLIC6	0.576795	0
TNFAIP3	0.365882	0	ERP29	0.340842	3.96e-180	NA	NA	NA	NRP1	0.501807	3.94e-141	HBEGF	0.565894	0	NA	NA	NA	HSD17B12	0.370216	9.33e-32	OCLN	0.576535	0
RPL26	0.365847	0	RIC3	0.339723	9.93e-202	NA	NA	NA	H2AC6	0.501474	2.08e-54	GPX4	0.565835	0	NA	NA	NA	NORAD	0.369503	5.84e-33	NIBAN2	0.575045	0
PIK3R1	0.364214	0	PPP1R16B	0.339061	0	NA	NA	NA	ARHGAP27	0.501091	1.08e-79	HLA-DQB2	0.563632	0	NA	NA	NA	CNIH1	0.368745	8.71e-39	SAT1	0.569433	1.11e-147
GBP5	0.364036	0	WASHC4	0.338997	0	NA	NA	NA	MLEC	0.500037	5.73e-74	EFHD2	0.563316	0	NA	NA	NA	CTSG	0.36688	6.79e-80	TFF3	0.565983	0
RPL19	0.363908	0	ATP2B1	0.33897	0	NA	NA	NA	NOTCH4	0.499941	1.65e-211	RNH1	0.563039	0	NA	NA	NA	CSF1	0.366191	1.4e-25	PTGR1	0.564232	0
NFATC2	0.362911	0	SMAP2	0.338657	3.08e-173	NA	NA	NA	CIITA	0.495155	8.23e-79	CD68	0.561868	0	NA	NA	NA	NBEA	0.36573	2.33e-58	EPS8L2	0.563272	0
RPL18A	0.362773	0	MAP3K1	0.337907	0	NA	NA	NA	LINC01684	0.493587	1.73e-111	IL18	0.560069	0	NA	NA	NA	TMEM176B	0.363378	7.84e-09	HSPE1	0.56265	0
TOMM7	0.361293	0	DAPP1	0.337816	0	NA	NA	NA	SCARB2	0.492797	2.4e-101	VIM	0.558846	0	NA	NA	NA	MEIS2	0.362692	4.89e-62	SFTPA2	0.562279	0
CDKN1B	0.360732	0	STAG3	0.337816	0	NA	NA	NA	SND1	0.492291	5.35e-59	ATP6V0C	0.557929	0	NA	NA	NA	ATP6V1F	0.361919	1.43e-19	PRDX6	0.561583	0
TXNIP	0.359902	0	SPIB	0.33721	0	NA	NA	NA	MAP3K2	0.492264	1.48e-65	GAA	0.556666	0	NA	NA	NA	CPPED1	0.361735	1.53e-11	VKORC1L1	0.559227	0
RPS26	0.359172	0	RPL13A	0.335372	0	NA	NA	NA	CCDC69	0.49225	1.12e-72	ADAMTSL4	0.556238	0	NA	NA	NA	PRNP	0.361274	2.84e-20	ADK	0.558524	0
NAP1L4	0.359069	0	CLEC17A	0.331684	0	NA	NA	NA	CERS6	0.491678	5.89e-89	DYNLL1	0.556098	0	NA	NA	NA	ADCYAP1	0.361134	4.02e-75	ALCAM	0.557488	0
RPL24	0.35853	0	RNASET2	0.331641	1.92e-233	NA	NA	NA	ST14	0.490311	1.38e-112	NAGK	0.550094	0	NA	NA	NA	ITPR1	0.360688	1.86e-29	MBIP	0.556762	0
RPS18	0.358248	0	RPSA	0.330663	6.06e-287	NA	NA	NA	LRRK1	0.489993	3.57e-105	UPP1	0.550008	0	NA	NA	NA	SNX29	0.36052	1.45e-32	SEC61G	0.556035	4.69e-288
RPL18	0.357754	0	PLEKHO1	0.330486	0	NA	NA	NA	DCK	0.489882	1.35e-60	ADAP2	0.548689	0	NA	NA	NA	ST3GAL4	0.358923	7.21e-34	RAB2A	0.555879	0
RPL4	0.356118	0	ZFAS1	0.330417	1.67e-194	NA	NA	NA	KCTD5	0.489647	1.54e-106	METRNL	0.548046	0	NA	NA	NA	NBAS	0.357826	3.86e-31	TRIM2	0.553432	0
RPS5	0.355508	0	PNOC	0.328931	0	NA	NA	NA	ERCC1	0.488046	1.78e-75	GNS	0.548	0	NA	NA	NA	ITGA9	0.357487	1.69e-57	KLF5	0.55292	0
HSPA8	0.355333	0	COL19A1	0.32888	0	NA	NA	NA	SH2D3C	0.486696	6.68e-83	FPR1	0.545668	0	NA	NA	NA	TNS1	0.357361	2.32e-42	SHROOM3	0.551723	0
RPL13A	0.355213	0	RASGRP2	0.328376	5.85e-107	NA	NA	NA	EIF2AK4	0.486461	2.22e-89	COTL1	0.545638	0	NA	NA	NA	HEG1	0.356874	1.43e-20	ROMO1	0.550663	0
ITGB7	0.353324	0	IGKV1-5	0.327582	1.34e-234	NA	NA	NA	PRKCD	0.485866	7.62e-76	CD83	0.544722	0	NA	NA	NA	PDE7B	0.356736	2.03e-53	RBM47	0.549794	0
OPTN	0.353141	0	PARP14	0.326502	0	NA	NA	NA	P2RY6	0.485658	2.49e-166	MPP1	0.543642	0	NA	NA	NA	PROCR	0.354635	5.7e-33	SPTBN1	0.546754	0
RPL22	0.352528	0	NOP53	0.326114	3.83e-33	NA	NA	NA	HLA-DPB1	0.482486	4.51e-77	CCL2	0.542852	0	NA	NA	NA	H3-3B	0.354594	1.05e-43	HMGN3	0.544736	0
SFXN1	0.352388	0	NT5C	0.325676	0	NA	NA	NA	ABHD15	0.47929	1.74e-130	ATP6AP1	0.542529	0	NA	NA	NA	SLC4A2	0.351881	3.62e-35	ADAM15	0.543502	0
KIF2A	0.351403	0	TMEM131	0.325599	0	NA	NA	NA	ADA	0.477971	5.1e-97	EIF4EBP1	0.541976	0	NA	NA	NA	IL18R1	0.35157	5.6e-30	TMC4	0.542173	0
PNRC1	0.351308	0	MT-ND3	0.325571	0	NA	NA	NA	FERMT3	0.477961	3.2e-67	GLRX	0.537193	0	NA	NA	NA	RGS10	0.351563	2.07e-39	UBE2H	0.541042	0
PTPN4	0.35016	0	TNFAIP8	0.325529	6.23e-97	NA	NA	NA	NUDT22	0.474092	5.42e-68	PLA2G7	0.536024	0	NA	NA	NA	ENO2	0.349301	2.44e-31	TJP1	0.540643	0
RPL36	0.349934	0	LAPTM5	0.325178	0	NA	NA	NA	GNA15	0.471459	3.56e-141	GLIPR2	0.533924	0	NA	NA	NA	PDZD8	0.349242	1.1e-26	KIAA1522	0.535946	0
DDX24	0.349929	0	RIPOR1	0.324831	0	NA	NA	NA	RASSF2	0.471378	1.04e-69	PECAM1	0.532671	0	NA	NA	NA	LGALS1	0.349225	5.22e-07	IFI6	0.535621	4.52e-129
RPL11	0.349729	0	RPL22L1	0.324769	2.04e-290	NA	NA	NA	CTSB	0.470593	5.55e-104	LAMTOR2	0.532506	0	NA	NA	NA	RASSF5	0.348916	9.41e-21	GEM	0.535124	0
LIME1	0.348923	0	NT5E	0.32366	0	NA	NA	NA	FMNL3	0.468811	8.42e-76	IFI27	0.532287	0	NA	NA	NA	PARP4	0.348611	9.26e-30	ERBB3	0.534941	0
PPP2R5C	0.347274	0	MT-ATP8	0.323336	5.3e-212	NA	NA	NA	CUX2	0.465484	1.21e-280	SMCO4	0.529582	0	NA	NA	NA	SERPINB6	0.34857	6.15e-18	SLC44A4	0.534215	0
RPL29	0.346253	0	RPS11	0.323148	0	NA	NA	NA	PHEX	0.464927	3.62e-230	WARS1	0.527738	0	NA	NA	NA	SCIN	0.347377	2.25e-48	ANXA4	0.532944	0
CXCR6	0.345053	0	RPS29	0.322438	2.8e-87	NA	NA	NA	KRT5	0.464592	9.28e-236	TBXAS1	0.526822	0	NA	NA	NA	EMID1	0.347354	4.06e-78	CD59	0.5322	0
APOBEC3G	0.344926	0	RPS20	0.321743	9.83e-129	NA	NA	NA	ST3GAL2	0.464419	3.47e-104	ZFAND5	0.526761	0	NA	NA	NA	CTNNBL1	0.346342	1.04e-29	PSMB5	0.532032	0
SYNE1	0.344479	0	PXK	0.321301	0	NA	NA	NA	RIPOR1	0.464301	1.01e-72	S100A6	0.526322	0	NA	NA	NA	LAX1	0.345438	5.76e-28	MAP3K13	0.531726	0
RPL7A	0.344221	0	ANKRD44	0.320769	1.45e-137	NA	NA	NA	MMP23B	0.461585	8.16e-146	HSBP1	0.524896	0	NA	NA	NA	CATSPER1	0.345213	7.13e-38	TEAD1	0.531639	0
MT-ND4L	0.342851	0	EIF2S3	0.320486	6.29e-124	NA	NA	NA	MGST2	0.460756	3.78e-117	TALDO1	0.522635	0	NA	NA	NA	SERINC3	0.344988	4.91e-28	MYO1B	0.529443	0
SPON2	0.341945	0	LHPP	0.32012	0	NA	NA	NA	EIF4A3	0.460455	1.45e-62	PTAFR	0.522074	0	NA	NA	NA	UBA7	0.34482	4.04e-28	IRX2	0.528439	0
MYH9	0.341861	0	SMC6	0.31836	0	NA	NA	NA	SLC9A7	0.458927	6.94e-106	CD81	0.518835	0	NA	NA	NA	MCTP1	0.342024	2.27e-23	HES4	0.527358	0
CXCR3	0.341745	0	EIF3L	0.317337	7.88e-41	NA	NA	NA	PIK3AP1	0.458331	4.14e-71	PDXK	0.51469	0	NA	NA	NA	GPR65	0.341798	1.24e-08	BRI3	0.526648	3.02e-255
MTRNR2L12	0.341237	0	SLC25A6	0.317054	4.29e-224	NA	NA	NA	PHYKPL	0.457498	8.27e-51	ENG	0.513936	0	NA	NA	NA	CREM	0.340485	9.36e-10	OSMR	0.524516	0
PLCG1	0.340695	0	OSBPL10	0.315454	0	NA	NA	NA	CDKN2D	0.457109	4.88e-59	FCGR1A	0.511761	0	NA	NA	NA	ZMIZ1	0.340422	1.86e-13	QSOX1	0.524161	0
ARHGEF3	0.3403	0	DCK	0.315159	7.8e-197	NA	NA	NA	BCL7A	0.456116	6.55e-136	THEMIS2	0.509557	0	NA	NA	NA	AGAP1	0.340039	2.76e-36	SLC39A4	0.523918	0
CD28	0.340157	0	ANXA6	0.314281	6.01e-127	NA	NA	NA	ERP29	0.454783	2.32e-89	TKT	0.507926	0	NA	NA	NA	ARHGEF12	0.339958	2.1e-18	DPY30	0.522657	0
CHRM3-AS2	0.338891	0	SH3BP5	0.313183	0	NA	NA	NA	SLC38A2	0.453462	3.08e-47	LYN	0.507713	0	NA	NA	NA	FMNL3	0.337137	3.38e-22	LAPTM4A	0.521263	0
RPL37	0.338565	0	MTPN	0.313161	0	NA	NA	NA	PPIB	0.453307	8.8e-182	IFNGR2	0.507426	0	NA	NA	NA	SKIL	0.336266	2.97e-20	CRACR2B	0.520732	0
ARHGAP9	0.338347	0	CHPT1	0.311993	0	NA	NA	NA	PI4KA	0.451739	3.2e-62	ABCA1	0.506914	0	NA	NA	NA	PER1	0.33623	1.47e-17	NAXE	0.52054	0
EEF1A1	0.336519	0	ELOVL5	0.311193	2.18e-207	NA	NA	NA	USP24	0.451675	6.38e-55	LILRB2	0.505766	0	NA	NA	NA	EMILIN2	0.335471	2.25e-15	OCIAD2	0.519982	0
PDE3B	0.33626	0	CDK14	0.311064	0	NA	NA	NA	DBNL	0.450885	3.82e-56	PEA15	0.503523	0	NA	NA	NA	CKLF	0.331649	0.000554	CALM2	0.519947	0
RHOF	0.335875	0	MICAL3	0.310623	0	NA	NA	NA	CRYBG3	0.450192	3.64e-110	GNB4	0.503371	0	NA	NA	NA	C4orf48	0.331234	1.44e-12	EBPL	0.519317	0
CDC42SE2	0.335686	0	HERPUD1	0.309981	0	NA	NA	NA	CANX	0.450133	5.95e-70	RBPJ	0.501647	0	NA	NA	NA	PAK1	0.329818	4.67e-06	RAI14	0.518227	0
NPM1	0.335175	0	IFT57	0.308286	0	NA	NA	NA	CD164	0.450071	1.01e-70	ETS2	0.501462	0	NA	NA	NA	VAV3	0.32929	6.21e-12	EZR	0.517781	0
GIMAP5	0.334389	0	E2F5	0.308215	0	NA	NA	NA	CYP46A1	0.450001	1.46e-247	IFITM3	0.50084	0	NA	NA	NA	LYST	0.327337	0.008519	MAGED1	0.515822	0
NACA	0.334244	0	SSPN	0.307975	0	NA	NA	NA	LILRB1	0.44954	2.56e-80	EPB41L3	0.497878	0	NA	NA	NA	HSP90AB1	0.327072	1.93e-68	CRB3	0.515513	0
WIPF1	0.33393	0	GDI2	0.306857	6.51e-276	NA	NA	NA	DAB2	0.449339	2.25e-129	ARPC5	0.497361	0	NA	NA	NA	CLIC1	0.326739	2.53e-24	SPTSSA	0.515064	0
AC243960.1	0.332991	0	ZBTB20	0.306704	1.24e-182	NA	NA	NA	SNRNP25	0.448311	3.95e-89	LITAF	0.497256	0	NA	NA	NA	DCBLD2	0.326326	5.94e-48	PLXNB2	0.514149	0
BATF	0.332567	0	P2RY10	0.306322	3.6e-174	NA	NA	NA	IGF2R	0.447622	6.75e-50	SRGN	0.497042	0	NA	NA	NA	USP48	0.326019	1.21e-18	ARFGEF3	0.514062	0
LNPEP	0.332018	0	RPS5	0.304938	0	NA	NA	NA	MED13L	0.447203	1.1e-53	QKI	0.496121	0	NA	NA	NA	ANKRD28	0.325737	1.23e-14	COL18A1	0.514016	0
LDLRAP1	0.330754	0	HDAC9	0.304676	0	NA	NA	NA	LINC00865	0.447092	7.83e-204	RNF13	0.495966	0	NA	NA	NA	PALLD	0.325477	6.46e-26	FAM177A1	0.513838	0
PLEKHF1	0.330511	0	NOTCH2	0.303256	0	NA	NA	NA	HLA-DQB1	0.445012	2.77e-61	LAMTOR1	0.495896	0	NA	NA	NA	PARVB	0.324876	2.4e-21	CD46	0.513158	0
RPL10	0.330272	0	TCEA1	0.297272	1.43e-238	NA	NA	NA	LINC02245	0.443651	2.02e-81	LAIR1	0.495002	0	NA	NA	NA	EGFL7	0.323716	9.39e-44	UQCRQ	0.512305	2.03e-210
RPS4Y1	0.330194	0	IFNGR2	0.296325	0	NA	NA	NA	PRXL2A	0.443312	8.91e-112	VAT1	0.492021	0	NA	NA	NA	PPM1H	0.322623	4.27e-71	SNRPE	0.511934	0
CALM1	0.328424	0	SLC15A4	0.296255	0	NA	NA	NA	KMO	0.442853	4.51e-99	HSPA1A	0.490123	0	NA	NA	NA	SNHG8	0.321181	2.81e-43	DSG2	0.511792	0
H4C3	0.328296	0	LSM7	0.295013	2.69e-242	NA	NA	NA	BTAF1	0.441976	9.35e-66	C4orf48	0.489985	0	NA	NA	NA	CD55	0.320548	0.000882	TKT	0.511113	9.19e-299
PDCD4	0.327706	0	RPL17	0.294797	1.64e-26	NA	NA	NA	USF2	0.441051	3.12e-71	SLC2A3	0.489073	0	NA	NA	NA	STAP1	0.320429	5.78e-51	CDKN2A	0.510627	0
GIMAP6	0.327373	0	OFD1	0.294622	5.91e-136	NA	NA	NA	SMARCB1	0.438279	8.81e-51	MGAT1	0.48899	0	NA	NA	NA	HYI	0.320292	5.64e-24	IRX3	0.509684	0
CNN2	0.326428	0	GRB2	0.293853	0	NA	NA	NA	AP1S2	0.437428	2.55e-62	LAMP2	0.488488	0	NA	NA	NA	RARRES1	0.31998	7.76e-41	AP1S1	0.509344	0
LINC01550	0.325983	0	CORO1A	0.293422	1.69e-116	NA	NA	NA	P2RX1	0.436933	8.62e-123	NAMPT	0.488058	0	NA	NA	NA	SLC43A3	0.319922	2.55e-18	TMPRSS2	0.508971	0
SH3KBP1	0.325771	0	RPL5	0.292491	6.32e-131	NA	NA	NA	OSTC	0.436871	3.1e-58	GRB2	0.487941	0	NA	NA	NA	IDS	0.31951	2.28e-16	UQCR10	0.508774	1.42e-236
TRG-AS1	0.325756	0	IGLC3	0.292433	0	NA	NA	NA	VPS36	0.434116	6.06e-51	SYK	0.487364	0	NA	NA	NA	TMEM273	0.31945	4.79e-20	TMEM59	0.507055	0
NCK2	0.325749	0	JCHAIN	0.291425	0	NA	NA	NA	PLAAT3	0.434079	1.2e-86	HAVCR2	0.486841	0	NA	NA	NA	TRIM24	0.319312	2.08e-22	RNF181	0.506446	3.35e-228
CYLD	0.324638	0	MT-ND5	0.290191	1.39e-258	NA	NA	NA	DAAM1	0.433851	1.73e-82	DAPK1	0.486287	0	NA	NA	NA	TAGLN2	0.317681	3.17e-09	CGN	0.504999	0
RPS23	0.324389	0	LMBRD1	0.290154	9.66e-182	NA	NA	NA	RGS7	0.432835	4.67e-187	FUCA1	0.485795	0	NA	NA	NA	AP2M1	0.316094	6.73e-26	REEP3	0.504559	0
ABRACL	0.324236	0	RPL10A	0.288971	7.99e-212	NA	NA	NA	RABGAP1L	0.432337	1.36e-45	CDKN1A	0.483138	0	NA	NA	NA	CPM	0.314691	6.06e-20	DSP	0.503329	0
SPN	0.324108	0	TRIM22	0.288069	2.13e-188	NA	NA	NA	TATDN3	0.431579	2.33e-89	TSPAN4	0.481761	0	NA	NA	NA	SNX5	0.314619	4.47e-24	ZNF593	0.502343	0
SYTL1	0.323615	0	SKAP2	0.287523	0	NA	NA	NA	HS3ST3B1	0.431095	2.08e-117	FOLR2	0.481309	0	NA	NA	NA	KREMEN1	0.314111	5.9e-50	TMEM125	0.502175	0
BUB3	0.323044	0	PDE4B	0.287154	1.83e-288	NA	NA	NA	RECQL5	0.430508	1.08e-94	CSF2RA	0.48033	0	NA	NA	NA	JUNB	0.313104	3.18e-10	YWHAE	0.501573	0
RPS28	0.322728	0	RPL36A	0.286278	2.23e-30	NA	NA	NA	WAKMAR2	0.428453	6.96e-93	MPEG1	0.480222	0	NA	NA	NA	SLC7A5	0.31148	7.92e-15	PON3	0.500384	0
RPL9	0.322613	0	RPL23A	0.286116	8.91e-278	NA	NA	NA	RUBCN	0.42811	4.26e-63	GCHFR	0.478758	0	NA	NA	NA	CHD9	0.311125	6.65e-15	WASL	0.500334	0
LY9	0.322283	0	RPL4	0.285148	5.23e-80	NA	NA	NA	MIDEAS	0.427408	1.24e-50	C3AR1	0.478448	0	NA	NA	NA	CLNK	0.310629	1.65e-25	MYH14	0.500075	0
TTC39C	0.322035	0	IGLL5	0.284009	0	NA	NA	NA	PTMS	0.426046	2.06e-94	CHIT1	0.476263	0	NA	NA	NA	SLC11A2	0.309421	5.02e-23	RRBP1	0.499874	3.6e-292
EEF2	0.321005	0	SNX3	0.283709	0	NA	NA	NA	CMKLR1	0.425738	8.81e-137	JPT1	0.476172	0	NA	NA	NA	NT5DC2	0.308653	4.08e-33	SSR4	0.499101	0
RPS15	0.3208	0	HSP90AB1	0.283653	0	NA	NA	NA	POLB	0.425334	2.15e-81	RETN	0.476059	0	NA	NA	NA	SVOPL	0.308043	2.08e-103	NME4	0.498946	0
EIF4B	0.319117	0	METTL8	0.28335	0	NA	NA	NA	IGFLR1	0.424166	5.78e-64	F13A1	0.474312	0	NA	NA	NA	CREB3L2	0.307823	5.02e-17	NENF	0.49844	1.17e-280
PIM1	0.318736	0	CAMK1D	0.281556	1.79e-279	NA	NA	NA	GPM6B	0.424156	5.42e-198	RBM47	0.472958	0	NA	NA	NA	HECW2-AS1	0.307654	8.33e-51	SFTPA1	0.498211	0
TSEN54	0.318141	0	PLPP5	0.281344	9.1e-271	NA	NA	NA	KIAA0100	0.423918	1.49e-58	PLAU	0.472371	0	NA	NA	NA	ATP2A3	0.30696	1.46e-16	SRI	0.497912	0
RPLP2	0.317807	0	RGS19	0.281199	4.6e-207	NA	NA	NA	ANKRD11	0.423532	7.08e-39	BLVRA	0.472252	0	NA	NA	NA	LRMDA	0.305791	2.59e-24	NRP2	0.497634	2.18e-249
RACK1	0.316476	0	ADK	0.280704	2.66e-251	NA	NA	NA	TARBP1	0.422989	4.6e-78	SCD	0.472063	0	NA	NA	NA	FTH1	0.305755	3.74e-20	ANXA3	0.496934	0
RPS19	0.316467	0	SF1	0.280102	3.6e-48	NA	NA	NA	PYCARD	0.421581	2.48e-62	HK3	0.471291	0	NA	NA	NA	DOK3	0.304977	1.19e-15	DYNLL1	0.495369	1.95e-172
RGL4	0.316161	0	CDCA7L	0.280005	0	NA	NA	NA	DCPS	0.421534	4.22e-64	PNPLA6	0.471256	0	NA	NA	NA	SOX13	0.304474	1.22e-43	ERBB2	0.494918	0
RPL31	0.314038	0	SASH3	0.279901	4.64e-113	NA	NA	NA	RNF5	0.420459	3.04e-51	CIITA	0.471041	0	NA	NA	NA	KDM6B	0.303665	2.21e-10	NDRG1	0.49484	0
DDX6	0.313959	0	FAM3C	0.279432	0	NA	NA	NA	NAGK	0.418665	4.09e-63	ARRB2	0.470443	0	NA	NA	NA	CANX	0.303572	9.22e-22	BNIP3	0.494329	0
RPL17	0.313544	0	KIAA0040	0.27904	1.14e-153	NA	NA	NA	SH3TC1	0.417588	9.48e-77	CIAO2A	0.466396	0	NA	NA	NA	RAC2	0.302736	1.07e-26	METTL26	0.494304	0
RNF167	0.313376	0	UCP2	0.278161	1.27e-169	NA	NA	NA	TRAM1	0.415768	1.29e-49	CLTA	0.466265	0	NA	NA	NA	NDFIP2	0.30227	1.83e-18	ADAM9	0.493872	0
SAMD3	0.313295	0	RAC2	0.276634	5.18e-114	NA	NA	NA	CBX6	0.41564	2.05e-71	PKM	0.462519	0	NA	NA	NA	CD33	0.301247	7.21e-20	CAPN8	0.493824	0
ICAM2	0.31316	0	TMEM156	0.27574	0	NA	NA	NA	PNISR	0.415343	2.67e-41	ANXA1	0.461728	0	NA	NA	NA	PROS1	0.301231	9.52e-53	PRR15L	0.493619	0
MT-CYB	0.313141	0	HDAC1	0.274717	3.98e-95	NA	NA	NA	STAT2	0.415276	3.27e-55	IL1RN	0.461463	0	NA	NA	NA	RARA	0.300823	1.31e-12	VEGFA	0.49353	0
BTN3A2	0.312896	0	ZNF581	0.274635	2.2e-235	NA	NA	NA	DNAJA1	0.414738	8.8e-53	PTTG1IP	0.461433	0	NA	NA	NA	CRLF2	0.300722	2.06e-74	FIS1	0.493176	1.58e-304
KMT2A	0.312417	0	RPL22	0.274374	4.77e-73	NA	NA	NA	MFSD12	0.413515	1.69e-63	HEXA	0.460761	0	NA	NA	NA	ZBTB20	0.300475	3.01e-24	ANAPC11	0.491138	1.62e-242
SLC2A4RG	0.312256	0	MT-ATP6	0.273961	0	NA	NA	NA	TBC1D8	0.413057	1.75e-96	TPM4	0.460258	0	NA	NA	NA	HOMER3	0.300461	1.27e-23	SEM1	0.490855	1.23e-246
EIF3G	0.311607	0	LARGE2	0.273529	0	NA	NA	NA	SMC6	0.412835	4.78e-64	DSE	0.459769	0	NA	NA	NA	BNIP3L	0.297866	3.36e-14	MORF4L2	0.490804	0
GPSM3	0.311498	0	MT-CYB	0.27345	1.99e-223	NA	NA	NA	NOTCH2	0.412571	7.82e-46	MYADM	0.459641	0	NA	NA	NA	PIK3CA	0.297196	4.42e-24	MAOA	0.489852	0
RPS16	0.311141	0	RFX5	0.273267	3.02e-272	NA	NA	NA	NFATC2IP	0.411992	6.31e-51	RRBP1	0.458262	0	NA	NA	NA	TRIO	0.297087	6.77e-19	PTK2	0.489767	0
RPS2	0.310314	0	RPS21	0.273017	9.16e-170	NA	NA	NA	SPINT2	0.41193	3.55e-43	SCARB2	0.458208	0	NA	NA	NA	NFE2L3	0.295608	2.77e-26	TACC2	0.489146	0
SYNRG	0.309318	0	LY86-AS1	0.272284	0	NA	NA	NA	HLA-DRB1	0.41137	5.05e-80	INHBA	0.457509	0	NA	NA	NA	TPM4	0.295052	1.5e-08	TCEA3	0.488983	0
COMMD6	0.308245	0	SEMA7A	0.271707	0	NA	NA	NA	TEX2	0.411291	1.24e-104	RNASE6	0.456111	0	NA	NA	NA	MAPRE3	0.293215	3.25e-30	STARD10	0.488695	0
GMFG	0.306549	0	PHACTR1	0.271632	0	NA	NA	NA	TSPAN3	0.410966	2.02e-52	LIMS1	0.453219	0	NA	NA	NA	PTGS2	0.29245	1.18e-09	CYP4B1	0.488615	0
ARHGAP45	0.306242	0	RHOH	0.271557	3.62e-34	NA	NA	NA	TGFBR2	0.409176	6.02e-32	KLF4	0.452583	0	NA	NA	NA	ITGAM	0.292138	0.001399	S100A11	0.487029	2.03e-34
TMA7	0.305899	0	PLEKHA2	0.271096	0	NA	NA	NA	ARHGAP24	0.408272	3.95e-54	BMP2K	0.452567	0	NA	NA	NA	RALB	0.292071	1.46e-12	CTSD	0.484744	0
PRKACB	0.305115	0	IGHG1	0.271091	0	NA	NA	NA	ST3GAL4	0.408024	2.22e-123	GK	0.45199	0	NA	NA	NA	INKA1	0.290492	3.31e-61	METRN	0.484117	0
SEPTIN7	0.304064	0	MCM5	0.270507	0	NA	NA	NA	ASPH	0.407887	5.01e-70	TPI1	0.45182	0	NA	NA	NA	GAPT	0.290485	1.9e-23	VSTM2L	0.483952	0
MT-ATP8	0.303833	0	IL16	0.270195	5.18e-28	NA	NA	NA	NREP	0.40667	4.56e-130	ATP1B3	0.451504	0	NA	NA	NA	REPS1	0.290465	1.03e-23	ATP11A	0.482263	0
PIM2	0.303256	0	JMJD1C	0.270168	4.85e-174	NA	NA	NA	P3H2	0.406625	6.7e-177	OGFRL1	0.451192	0	NA	NA	NA	TACC1	0.290141	8e-10	DDR1	0.482	0
ATP6V0E2	0.303014	0	EIF4A2	0.270123	8.48e-87	NA	NA	NA	CHAF1A	0.40661	1.99e-97	RAB20	0.449549	0	NA	NA	NA	TMEM44	0.28986	3.57e-56	MTUS1	0.481938	0
PRDX2	0.302328	0	LPAR5	0.270078	0	NA	NA	NA	PLXNA4	0.405554	5.08e-195	MCOLN1	0.449379	0	NA	NA	NA	ASRGL1	0.289749	3.61e-28	RAPH1	0.481545	0
RASA2	0.301903	0	PRKD3	0.269855	0	NA	NA	NA	KCNK17	0.405003	2.47e-211	YBX3	0.449061	0	NA	NA	NA	MARCHF3	0.289363	3.93e-33	C3	0.481445	1.09e-286
OGT	0.301402	0	RPS23	0.268707	0	NA	NA	NA	SNX18	0.404895	3.24e-69	CD36	0.448723	0	NA	NA	NA	MPP1	0.289352	4.25e-09	KDELR2	0.481024	0
C9orf78	0.300836	0	CCDC18-AS1	0.268033	1.53e-40	NA	NA	NA	ZNF706	0.404504	4.68e-54	SELENOP	0.448679	0	NA	NA	NA	RAB34	0.288974	9.33e-25	IMPA2	0.48099	0
PSMB8-AS1	0.300587	0	TUT4	0.265528	8.07e-104	NA	NA	NA	UBL7	0.404235	5.15e-50	GCA	0.448551	0	NA	NA	NA	ARMCX3	0.288622	3.55e-20	PHLDA3	0.480616	0
HLA-C	0.300573	0	BTLA	0.26536	5.13e-174	NA	NA	NA	DNAJC7	0.403505	5.37e-47	TMEM14C	0.448306	0	NA	NA	NA	PAQR5	0.28845	1.1e-63	VAPA	0.480615	0
LAG3	0.300197	0	PRAG1	0.265212	2.49e-196	NA	NA	NA	SETBP1	0.403221	2.19e-78	NPL	0.448092	0	NA	NA	NA	H1-0	0.288095	9.69e-09	TMEM9	0.480013	0
YPEL3	0.299759	0	RACK1	0.264761	3.15e-213	NA	NA	NA	TIMM13	0.402656	3.42e-52	SIGLEC1	0.447768	0	NA	NA	NA	PDE4A	0.287485	5.99e-16	KCNQ1OT1	0.479396	0
KLRG1	0.299663	0	MEF2A	0.264605	0	NA	NA	NA	PLVAP	0.401491	1.91e-181	SOD2	0.447755	0	NA	NA	NA	DIP2C	0.287033	5.92e-54	COX20	0.479229	0
THEM4	0.299372	0	NCR3	0.264501	0	NA	NA	NA	ARID1B	0.400717	5.17e-40	SH3BGRL	0.447649	0	NA	NA	NA	RNF144A	0.286228	2.79e-35	LAMTOR2	0.479035	1.11e-291
TNIK	0.299167	0	AMFR	0.264399	8.63e-239	NA	NA	NA	GSN	0.400485	1.09e-108	PLEKHB2	0.445364	0	NA	NA	NA	STXBP5	0.285625	5.77e-31	DDAH1	0.477085	0
TNFRSF25	0.298818	0	RPL27A	0.264205	1.6e-237	NA	NA	NA	IQGAP2	0.399862	4.93e-42	YBX1	0.445354	0	NA	NA	NA	SIGLEC8	0.285541	4.61e-70	LPP	0.473527	0
RPL38	0.298522	0	RPL21	0.264041	1.56e-151	NA	NA	NA	SKAP2	0.399654	2.8e-52	CMTM6	0.444449	0	NA	NA	NA	PRKD3	0.285324	2.17e-18	DPM3	0.473276	0
ARGLU1	0.29792	0	ARHGAP25	0.264025	6.53e-134	NA	NA	NA	PDIA4	0.398996	3.21e-42	JAML	0.443464	0	NA	NA	NA	ANTXR2	0.285008	1.05e-18	TAGLN2	0.4721	3.82e-248
SNRPD2	0.297851	0	DMXL1	0.263877	0	NA	NA	NA	ANTXR2	0.397938	4.64e-59	COLGALT1	0.443227	0	NA	NA	NA	NTM	0.283749	3.25e-67	MIF	0.47073	0
RPS13	0.297635	0	RPL26	0.263449	2.32e-78	NA	NA	NA	P4HB	0.397367	9.5e-54	CES1	0.442339	0	NA	NA	NA	PMEPA1	0.283231	8.74e-17	YIF1A	0.470326	0
PSTPIP1	0.296984	0	MT-CO3	0.2634	0	NA	NA	NA	PLXNB2	0.397329	3.62e-91	SNX3	0.442118	0	NA	NA	NA	ATP2A2	0.283223	7.8e-13	AP1M2	0.469533	0
IL27RA	0.296451	0	EIF4B	0.26285	6.49e-13	NA	NA	NA	ADGRG5	0.396998	2.9e-97	CPM	0.44128	0	NA	NA	NA	BLVRA	0.282056	2.82e-09	MPZL1	0.469445	0
LINC02446	0.296336	0	IFI16	0.262584	1.26e-277	NA	NA	NA	NIN	0.396659	1.59e-38	LACTB	0.44087	0	NA	NA	NA	GADD45B	0.281704	7.83e-17	PTPN13	0.468983	0
TSC22D3	0.295371	0	SESN3	0.262483	6.62e-109	NA	NA	NA	CCDC189	0.395083	1.07e-146	IL13RA1	0.438642	0	NA	NA	NA	ZNF462	0.281305	6.11e-38	HDGF	0.468264	0
XCL1	0.293739	0	RPS27	0.261864	2.75e-175	NA	NA	NA	SH2B3	0.394908	3.65e-64	NAIP	0.438468	0	NA	NA	NA	KCNQ1	0.280697	4.98e-35	CCDC57	0.467767	0
SSR2	0.292754	0	CEPT1	0.260523	3.23e-231	NA	NA	NA	ARGLU1	0.390356	1.29e-30	LGALS2	0.437058	0	NA	NA	NA	CRTAP	0.279958	1.88e-19	S100A2	0.467243	0
RPLP0	0.292447	0	PAWR	0.260347	0	NA	NA	NA	GGA2	0.389371	2.2e-46	HSPB1	0.436946	0	NA	NA	NA	NRCAM	0.279914	9.11e-75	FNBP1L	0.466912	0
RPS8	0.292155	0	PTK2B	0.260222	6.96e-183	NA	NA	NA	MILR1	0.387302	5.8e-94	GPCPD1	0.436856	0	NA	NA	NA	DDIT3	0.279562	2.72e-13	VAMP8	0.465771	4.69e-156
RPL36AL	0.29194	0	TEX9	0.26014	0	NA	NA	NA	SRPRA	0.387044	2.62e-33	CALHM6	0.434632	0	NA	NA	NA	CPEB4	0.279476	3.95e-14	CITED2	0.464589	8.08e-278
UBASH3A	0.291937	0	RPL8	0.260121	0	NA	NA	NA	MIS18BP1	0.385922	1.07e-43	COX5A	0.433527	0	NA	NA	NA	FXYD5	0.279301	1.5e-61	BAIAP2L1	0.464263	0
MPHOSPH8	0.291879	0	RPS2	0.260002	0	NA	NA	NA	SSR4	0.385824	1.42e-81	LPCAT2	0.432995	0	NA	NA	NA	SMAD7	0.278847	1.2e-11	MT2A	0.464039	1.59e-83
CASP8	0.291771	0	IGLV2-14	0.258966	4.85e-153	NA	NA	NA	TRABD	0.385546	4.87e-38	TGM2	0.431682	0	NA	NA	NA	APOE	0.278673	0.000341	FN1	0.462843	3.47e-138
EIF3F	0.290228	0	RBM38	0.258834	2.33e-67	NA	NA	NA	ZFP36	0.384765	1.52e-52	AXL	0.431588	0	NA	NA	NA	STAT3	0.278405	1.99e-09	HSPA5	0.462063	3.31e-293
SLAMF1	0.289743	0	SETX	0.258699	4.94e-160	NA	NA	NA	TTC7A	0.38453	1.62e-56	SLAMF8	0.431235	0	NA	NA	NA	NUDT14	0.276461	2.86e-14	STXBP1	0.461461	0
RPL35	0.289548	0	MAP4K1	0.258318	8.94e-114	NA	NA	NA	DHTKD1	0.38425	2.1e-83	ITGB2	0.431233	0	NA	NA	NA	HIF1A	0.275106	0.000164	SH3RF1	0.460152	0
CELF2	0.288954	0	DANCR	0.258267	3.11e-86	NA	NA	NA	MX1	0.38422	8.64e-40	ZFP36	0.431122	0	NA	NA	NA	NFKBIA	0.274024	7.8e-26	SLC25A4	0.459919	0
MATK	0.288711	0	EIF3F	0.257612	2.3e-29	NA	NA	NA	NAPA	0.384015	1.57e-43	CD4	0.430752	0	NA	NA	NA	TANC1	0.2737	2.51e-32	NDUFS8	0.459572	6.12e-276
RPL41	0.28777	0	RPS8	0.256556	0	NA	NA	NA	ARMH1	0.383393	8.71e-44	MMP14	0.430315	0	NA	NA	NA	SPINT2	0.273057	3.06e-11	CD63	0.459553	0
TRABD2A	0.287716	0	HLA-DRB5	0.256231	0	NA	NA	NA	TRIM22	0.383318	1.52e-33	FKBP15	0.430145	0	NA	NA	NA	ESYT1	0.27219	9.63e-19	ARF4	0.459264	0
GPR171	0.287696	0	SEPTIN6	0.256154	1.35e-14	NA	NA	NA	CCDC18-AS1	0.383315	3.96e-31	MARCHF1	0.429874	0	NA	NA	NA	HSD17B4	0.271146	1.6e-17	PEG10	0.458788	0
FUS	0.287618	0	TMED8	0.255865	0	NA	NA	NA	SCAF11	0.382498	8.07e-35	RNF144B	0.428707	0	NA	NA	NA	EVPL	0.270734	1.01e-48	SFTPD	0.457491	0
ANKRD12	0.287515	0	RASSF2	0.255742	1.61e-184	NA	NA	NA	HLA-DMB	0.380188	1.58e-49	AP1S2	0.428642	0	NA	NA	NA	NSMCE1-DT	0.270712	1.14e-47	NRP1	0.45736	4.55e-226
RPL39	0.2874	0	RAB30	0.255735	0	NA	NA	NA	LHFPL2	0.379061	1.46e-83	ALDH1A1	0.427912	0	NA	NA	NA	TSPAN4	0.270608	1.87e-11	SF3B6	0.456164	9.29e-308
SHISA5	0.287136	0	PHB2	0.255183	1.85e-90	NA	NA	NA	N4BP2	0.378479	1.63e-59	CHCHD10	0.426779	0	NA	NA	NA	BST2	0.270029	3.23e-11	CTSH	0.45601	4.59e-270
LINC01871	0.286401	0	RPL3	0.25492	5.91e-135	NA	NA	NA	PARVB	0.377874	3.39e-60	LGALS3BP	0.426714	0	NA	NA	NA	MYADM	0.269837	2.51e-05	SQSTM1	0.454505	4.08e-299
MT-ATP6	0.285662	0	LUC7L3	0.254685	2.68e-74	NA	NA	NA	SSR3	0.376678	4.84e-50	OAZ1	0.426613	0	NA	NA	NA	COX17	0.269754	8.05e-10	ADI1	0.453669	0
PIP4K2A	0.285165	0	RPS6	0.254435	1.2e-190	NA	NA	NA	RAB11FIP1	0.376241	9.33e-47	HLA-DOA	0.426399	0	NA	NA	NA	DENND4C	0.268578	2.64e-14	S100A16	0.453033	0
MAT2B	0.28464	0	CALHM6	0.254088	0	NA	NA	NA	LUC7L3	0.375538	3.51e-28	FMNL2	0.42582	0	NA	NA	NA	ARHGEF40	0.268502	1.64e-25	RHEB	0.452246	4.76e-266
ATP2B4	0.284309	0	IGHG3	0.253771	0	NA	NA	NA	UBE2E3	0.375296	6.1e-38	NDUFB2	0.425699	0	NA	NA	NA	PTMA	0.268106	8.69e-89	PAM	0.452078	0
MLLT6	0.284211	0	PNN	0.253531	8.94e-68	NA	NA	NA	HLA-DQA1	0.375241	1.3e-61	COX7B	0.425276	0	NA	NA	NA	P2RY14	0.267629	6.54e-34	MRPS21	0.451443	0
S1PR1	0.283023	0	RPL38	0.253453	2.26e-46	NA	NA	NA	PRMT7	0.374851	3.62e-58	SLC43A2	0.421757	0	NA	NA	NA	DUSP10	0.267358	2.09e-17	FAM13A	0.451364	0
TNFRSF4	0.282936	0	AC025164.2	0.253019	6.39e-110	NA	NA	NA	TBC1D4	0.374163	8.43e-51	FUOM	0.421548	0	NA	NA	NA	TPM1	0.266761	7.25e-17	LAMB3	0.450875	0
EPC1	0.282932	0	PPP3CA	0.252127	1.51e-267	NA	NA	NA	CDCA7L	0.373871	8.24e-62	OSCAR	0.421431	0	NA	NA	NA	NEK6	0.266151	6.52e-12	H2AC6	0.449013	0
RPL27	0.281619	0	ARPC3	0.252045	0	NA	NA	NA	ARHGAP31	0.373694	1.22e-61	LRPAP1	0.421425	0	NA	NA	NA	CDK4	0.265554	2.01e-16	KDELR1	0.448983	1.32e-281
ARL6IP5	0.281612	0	RBM6	0.252025	7.29e-131	NA	NA	NA	MIF4GD	0.373402	8.78e-46	ZYX	0.421232	0	NA	NA	NA	CAST	0.265234	1.02e-15	UQCC2	0.448895	0
RPL37A	0.281145	0	CBFA2T3	0.251011	0	NA	NA	NA	LIME1	0.372201	6.56e-55	UQCRQ	0.420417	0	NA	NA	NA	CRBN	0.265163	2.12e-16	SGPP2	0.448643	0
TMEM123	0.280875	0	SH2B2	0.250894	0	NA	NA	NA	CCS	0.372096	4.08e-39	DST	0.418082	0	NA	NA	NA	SH2B3	0.264086	1.1e-13	MTRNR2L8	0.448171	5.52e-274
URI1	0.280758	0	TMEM109	0.250045	5.74e-150	NA	NA	NA	GGNBP2	0.372041	5.24e-32	IL4I1	0.41745	0	NA	NA	NA	MT-ND1	0.264031	2.34e-23	FARP1	0.447171	0
MBP	0.280575	0	NA	NA	NA	NA	NA	NA	DDX17	0.371308	1.77e-36	LILRB3	0.417448	0	NA	NA	NA	GSE1	0.263996	4.91e-11	FAM3C	0.447154	0
MYBL1	0.279515	0	NA	NA	NA	NA	NA	NA	FES	0.369884	1.57e-83	FKBP1A	0.41679	0	NA	NA	NA	CXCL16	0.263729	0.000436	HSPD1	0.447047	0
APBB1IP	0.279033	0	NA	NA	NA	NA	NA	NA	TMEM268	0.369883	3.55e-64	FNDC3B	0.414896	0	NA	NA	NA	CCDC88A	0.263722	8.05e-06	FLNB	0.446409	0
PRKCQ	0.278636	0	NA	NA	NA	NA	NA	NA	AKAP9	0.369639	5.21e-30	SORT1	0.41391	0	NA	NA	NA	ABHD2	0.263242	1.49e-06	GFPT1	0.446325	0
PSME1	0.278497	0	NA	NA	NA	NA	NA	NA	HIGD1A	0.369287	1.59e-94	ALCAM	0.413729	0	NA	NA	NA	ATP8B4	0.263104	1.36e-09	CALU	0.446035	0
SF1	0.278438	0	NA	NA	NA	NA	NA	NA	AHCY	0.369002	3.03e-54	RGS2	0.413239	0	NA	NA	NA	MYO15B	0.263043	7.95e-21	NDUFAB1	0.445773	6.03e-296
XCL2	0.278367	0	NA	NA	NA	NA	NA	NA	NBPF10	0.368767	4.7e-80	PAK1	0.413226	0	NA	NA	NA	GATAD1	0.263015	1.07e-11	YAP1	0.445658	0
FAM102A	0.277645	0	NA	NA	NA	NA	NA	NA	PPM1G	0.367759	5.28e-34	ICAM1	0.413165	0	NA	NA	NA	MLLT1	0.262763	1.18e-20	NOL3	0.445448	0
PTPN22	0.27692	0	NA	NA	NA	NA	NA	NA	MXD4	0.367175	3.01e-44	COX5B	0.412364	0	NA	NA	NA	GALNT3	0.262595	4.92e-10	ELOC	0.445199	1.23e-297
TERF2IP	0.276852	0	NA	NA	NA	NA	NA	NA	CYSLTR1	0.366916	2.19e-41	NINJ1	0.411171	0	NA	NA	NA	GBE1	0.261786	1.07e-19	PRDX2	0.443822	0
STK10	0.276771	0	NA	NA	NA	NA	NA	NA	MAN1A1	0.366911	1.49e-53	RNF181	0.411157	0	NA	NA	NA	GPR35	0.26177	2.42e-24	GSN	0.443809	2.48e-293
BTF3	0.276499	0	NA	NA	NA	NA	NA	NA	ASIP	0.365995	7.55e-226	ENY2	0.410189	0	NA	NA	NA	SYAP1	0.260246	2.49e-07	PNKD	0.443641	0
ANKRD44	0.276474	0	NA	NA	NA	NA	NA	NA	HRH2	0.365725	1.27e-56	LRRFIP1	0.409925	0	NA	NA	NA	KRT19	0.258888	1.58e-17	RTL8A	0.442986	0
HINT1	0.275802	0	NA	NA	NA	NA	NA	NA	SLC7A11	0.365615	7.59e-124	TFEC	0.40913	0	NA	NA	NA	CNST	0.258318	2.09e-18	POLR2I	0.442908	0
FKBP5	0.275757	0	NA	NA	NA	NA	NA	NA	QKI	0.365391	5.42e-44	CAPZA2	0.408201	0	NA	NA	NA	BTG2	0.257959	3.38e-14	ALDH3B1	0.442753	0
RPL28	0.275025	0	NA	NA	NA	NA	NA	NA	TMEM109	0.365339	2.41e-30	DPYSL2	0.408046	0	NA	NA	NA	DRAP1	0.257784	2.77e-08	NR2F6	0.442702	0
ZC3HAV1	0.273365	0	NA	NA	NA	NA	NA	NA	NFX1	0.365107	1.83e-37	ARPC3	0.40781	0	NA	NA	NA	C21orf91	0.256901	6.53e-13	NDUFC1	0.442181	0
ACTG1	0.273055	0	NA	NA	NA	NA	NA	NA	PTRHD1	0.364577	2.06e-41	SDS	0.407565	0	NA	NA	NA	RAB37	0.256349	8.27e-14	SLC50A1	0.44128	0
PTGDR	0.272976	0	NA	NA	NA	NA	NA	NA	TMED9	0.364505	4.08e-42	CTNNA1	0.407126	0	NA	NA	NA	ELMO1	0.255706	1.46e-13	GPX4	0.440635	2.55e-183
RPL36A	0.272351	0	NA	NA	NA	NA	NA	NA	TNNI2	0.363664	3.23e-78	C1orf54	0.407	0	NA	NA	NA	C15orf39	0.255312	1.94e-08	SDR16C5	0.44026	0
RASSF5	0.270026	0	NA	NA	NA	NA	NA	NA	ITCH	0.362227	9.54e-44	VPS29	0.406637	0	NA	NA	NA	CHD7	0.25499	4.13e-19	ID1	0.440224	0
FAM107B	0.267637	0	NA	NA	NA	NA	NA	NA	MICAL1	0.361604	3.51e-38	COX8A	0.406621	0	NA	NA	NA	ITPRID2	0.254306	6.45e-11	P4HB	0.438915	2.41e-254
S1PR4	0.267329	0	NA	NA	NA	NA	NA	NA	ULK1	0.3615	1.05e-75	MYDGF	0.405842	0	NA	NA	NA	SEC11A	0.254013	1.73e-13	H2AJ	0.438512	1.22e-224
APBB1	0.267228	0	NA	NA	NA	NA	NA	NA	DNAJC4	0.3609	1.85e-35	RTN3	0.405559	0	NA	NA	NA	TPCN1	0.253531	5.94e-21	NAV2	0.438455	0
MCUB	0.267215	0	NA	NA	NA	NA	NA	NA	SMIM14	0.360295	8.88e-39	MCL1	0.405206	0	NA	NA	NA	ABCB8	0.252721	7.59e-16	POLR2K	0.438278	0
RAD21	0.267104	0	NA	NA	NA	NA	NA	NA	TMED10	0.359788	4.22e-38	QSOX1	0.405121	0	NA	NA	NA	PTK2	0.252121	1.58e-19	AHR	0.437314	5.61e-260
SPSB3	0.267089	0	NA	NA	NA	NA	NA	NA	UBE2E2	0.359445	9.84e-52	VDAC1	0.405027	0	NA	NA	NA	COBLL1	0.251309	4e-19	TOR1AIP2	0.43379	0
SUSD3	0.266557	0	NA	NA	NA	NA	NA	NA	MAP4K4	0.359424	5.32e-28	RGCC	0.404717	0	NA	NA	NA	S100A4	0.251032	1.17e-07	WDR34	0.433493	0
SLA2	0.264872	0	NA	NA	NA	NA	NA	NA	SERPINF2	0.358342	4.08e-132	ATP6AP2	0.403356	0	NA	NA	NA	AHNAK2	0.250949	2.03e-41	ERGIC3	0.432626	0
PASK	0.26487	0	NA	NA	NA	NA	NA	NA	CSF2RA	0.357987	7.34e-76	KYNU	0.403146	0	NA	NA	NA	C11orf49	0.250914	3.09e-18	ARHGEF12	0.431752	0
STMN3	0.263555	0	NA	NA	NA	NA	NA	NA	NRDC	0.35726	1.58e-33	NAGA	0.40265	0	NA	NA	NA	BANF1	0.250358	7.55e-14	SUSD2	0.431262	0
HMOX2	0.263381	0	NA	NA	NA	NA	NA	NA	SLC7A6	0.356886	1.39e-36	CYSTM1	0.401372	0	NA	NA	NA	APOC1	0.250008	4.53e-10	PRDX3	0.429743	0
HOPX	0.261726	0	NA	NA	NA	NA	NA	NA	ITPR2	0.356638	1.74e-35	SLC31A1	0.400811	0	NA	NA	NA	NA	NA	NA	PKP3	0.429721	0
PTPRCAP	0.261643	0	NA	NA	NA	NA	NA	NA	FAM214A	0.356553	2.53e-39	GNAI2	0.400705	0	NA	NA	NA	NA	NA	NA	ST14	0.427895	0
KCNA3	0.261513	0	NA	NA	NA	NA	NA	NA	ALG2	0.356553	1.27e-48	ALOX5AP	0.400704	5.03e-272	NA	NA	NA	NA	NA	NA	EIF6	0.427562	0
SRSF5	0.261182	0	NA	NA	NA	NA	NA	NA	RBBP4	0.356448	1.7e-25	SSR3	0.399932	0	NA	NA	NA	NA	NA	NA	PPL	0.427408	0
RPS9	0.260607	0	NA	NA	NA	NA	NA	NA	MDN1	0.35603	2.49e-46	SERPINB6	0.398855	0	NA	NA	NA	NA	NA	NA	MAGI3	0.4262	0
TBX21	0.259466	0	NA	NA	NA	NA	NA	NA	BAG1	0.355835	2.18e-45	VASP	0.398503	0	NA	NA	NA	NA	NA	NA	TMEM208	0.425319	0
TNFAIP8	0.258868	0	NA	NA	NA	NA	NA	NA	XBP1	0.355428	6.34e-24	ATP5MF	0.398209	0	NA	NA	NA	NA	NA	NA	IRF2BP2	0.424952	0
RGS14	0.258801	0	NA	NA	NA	NA	NA	NA	CIAO2A	0.355319	1.16e-41	MGST2	0.397483	0	NA	NA	NA	NA	NA	NA	LACTB2	0.423924	0
SYTL2	0.258738	0	NA	NA	NA	NA	NA	NA	SLC12A3	0.355197	2.93e-175	ENO1	0.397368	0	NA	NA	NA	NA	NA	NA	H1-2	0.423363	0
TSC22D4	0.258606	0	NA	NA	NA	NA	NA	NA	MTDH	0.354776	1.46e-43	TLR2	0.397165	0	NA	NA	NA	NA	NA	NA	F11R	0.423345	0
STING1	0.258541	0	NA	NA	NA	NA	NA	NA	PPP1R10	0.354356	8.76e-30	CLEC10A	0.397115	0	NA	NA	NA	NA	NA	NA	EHF	0.42286	0
CIRBP	0.258453	0	NA	NA	NA	NA	NA	NA	MAP2K6	0.354272	3.69e-66	BNIP3L	0.397033	0	NA	NA	NA	NA	NA	NA	SRD5A3	0.422102	0
RIPOR2	0.258079	5.71e-101	NA	NA	NA	NA	NA	NA	APEX1	0.353273	5.87e-28	GABARAP	0.396873	0	NA	NA	NA	NA	NA	NA	PCSK1N	0.421111	0
SMARCA2	0.257958	0	NA	NA	NA	NA	NA	NA	RPL22L1	0.35287	1.16e-28	ATP5MC3	0.39592	0	NA	NA	NA	NA	NA	NA	C1orf43	0.420476	0
IL6ST	0.257518	0	NA	NA	NA	NA	NA	NA	ATP2A3	0.352417	6.56e-34	RAB7A	0.395097	0	NA	NA	NA	NA	NA	NA	GUK1	0.420264	1.7e-191
CLEC2B	0.256538	0	NA	NA	NA	NA	NA	NA	GTF2I	0.352109	1.66e-33	CANX	0.393299	0	NA	NA	NA	NA	NA	NA	SCEL	0.419781	0
CUTA	0.255995	0	NA	NA	NA	NA	NA	NA	FCER1A	0.351896	1.63e-104	RPS27L	0.393063	0	NA	NA	NA	NA	NA	NA	MUC3A	0.41935	0
NDFIP1	0.255939	0	NA	NA	NA	NA	NA	NA	NUDT1	0.3517	8.56e-44	SNX2	0.392291	0	NA	NA	NA	NA	NA	NA	ABHD2	0.41821	0
NUCB2	0.255725	0	NA	NA	NA	NA	NA	NA	AC004846.1	0.351012	1.18e-188	ALDOA	0.392207	0	NA	NA	NA	NA	NA	NA	TIMM13	0.417843	0
RPLP1	0.255328	0	NA	NA	NA	NA	NA	NA	SAP30BP	0.350698	7.72e-36	BHLHE40	0.392112	0	NA	NA	NA	NA	NA	NA	PFDN2	0.417179	0
ANAPC16	0.254947	0	NA	NA	NA	NA	NA	NA	AZIN2	0.348591	6.93e-104	CEP170	0.39191	0	NA	NA	NA	NA	NA	NA	CXADR	0.417113	0
SPTAN1	0.254097	0	NA	NA	NA	NA	NA	NA	TRIM44	0.348524	2.36e-27	NRP2	0.391784	0	NA	NA	NA	NA	NA	NA	SRP9	0.416994	0
RPL8	0.253139	0	NA	NA	NA	NA	NA	NA	SFMBT2	0.348444	6.23e-42	SEC11A	0.391531	0	NA	NA	NA	NA	NA	NA	RASSF7	0.416971	0
IRF1	0.252865	0	NA	NA	NA	NA	NA	NA	PTBP3	0.348419	2.26e-31	PPARG	0.39124	0	NA	NA	NA	NA	NA	NA	CLDN10	0.416543	0
FGD3	0.252832	0	NA	NA	NA	NA	NA	NA	LTK	0.348337	1.75e-133	CTSA	0.390843	0	NA	NA	NA	NA	NA	NA	SORBS2	0.41559	0
DDX5	0.251924	0	NA	NA	NA	NA	NA	NA	GRSF1	0.348092	2.01e-30	TTYH3	0.390786	0	NA	NA	NA	NA	NA	NA	CAPN1	0.415411	0
GLCCI1	0.251257	0	NA	NA	NA	NA	NA	NA	ANKRD12	0.347736	5.16e-20	THBD	0.390681	0	NA	NA	NA	NA	NA	NA	VMP1	0.415408	1.34e-245
EIF3E	0.250867	0	NA	NA	NA	NA	NA	NA	UCK2	0.346231	1.74e-90	ANPEP	0.390614	0	NA	NA	NA	NA	NA	NA	TMEM147	0.415396	7.13e-283
TAP1	0.250826	0	NA	NA	NA	NA	NA	NA	KIF5B	0.34605	1.52e-31	SLC25A5	0.389818	0	NA	NA	NA	NA	NA	NA	EPAS1	0.414854	0
GRK6	0.250075	0	NA	NA	NA	NA	NA	NA	PPP1R14A	0.345677	1.29e-99	SPG21	0.389102	0	NA	NA	NA	NA	NA	NA	CAPS	0.414615	0
NA	NA	NA	NA	NA	NA	NA	NA	NA	OS9	0.345331	1.2e-31	ATG3	0.388906	0	NA	NA	NA	NA	NA	NA	MORN2	0.414498	0
NA	NA	NA	NA	NA	NA	NA	NA	NA	CSNK1E	0.344914	1.6e-55	VMO1	0.388083	0	NA	NA	NA	NA	NA	NA	PLA2G10	0.413856	0
NA	NA	NA	NA	NA	NA	NA	NA	NA	SLC44A2	0.344729	4e-27	TUBA1C	0.386918	0	NA	NA	NA	NA	NA	NA	C1S	0.413171	0
NA	NA	NA	NA	NA	NA	NA	NA	NA	E2F5	0.344572	8.26e-59	KCNMA1	0.385509	0	NA	NA	NA	NA	NA	NA	PIM3	0.413105	0
NA	NA	NA	NA	NA	NA	NA	NA	NA	CUEDC1	0.344479	6.67e-110	ABHD12	0.385042	0	NA	NA	NA	NA	NA	NA	EGFL7	0.41128	0
NA	NA	NA	NA	NA	NA	NA	NA	NA	SIRPB1	0.344454	5.07e-71	TCIRG1	0.383679	0	NA	NA	NA	NA	NA	NA	XBP1	0.41112	0
NA	NA	NA	NA	NA	NA	NA	NA	NA	CNDP2	0.344139	2.2e-35	CYBA	0.383648	0	NA	NA	NA	NA	NA	NA	SLIRP	0.411032	0
NA	NA	NA	NA	NA	NA	NA	NA	NA	GNAS	0.344065	5.08e-74	ELOB	0.383474	0	NA	NA	NA	NA	NA	NA	NCOA7	0.410503	0
NA	NA	NA	NA	NA	NA	NA	NA	NA	CREB3L2	0.343837	1.15e-48	ATF5	0.383382	0	NA	NA	NA	NA	NA	NA	RBFOX2	0.410181	0
NA	NA	NA	NA	NA	NA	NA	NA	NA	NHP2	0.343741	3.06e-32	ANAPC11	0.382554	0	NA	NA	NA	NA	NA	NA	ECHS1	0.409892	0
NA	NA	NA	NA	NA	NA	NA	NA	NA	CAPG	0.343135	3.07e-77	SERF2	0.380429	0	NA	NA	NA	NA	NA	NA	EI24	0.409373	0
NA	NA	NA	NA	NA	NA	NA	NA	NA	PLEKHO1	0.343067	2.85e-28	H2AJ	0.380159	0	NA	NA	NA	NA	NA	NA	IGFBP4	0.408884	0
NA	NA	NA	NA	NA	NA	NA	NA	NA	CYBA	0.342724	7.87e-152	DDAH2	0.379716	0	NA	NA	NA	NA	NA	NA	DYNLT1	0.408853	1.9e-268
NA	NA	NA	NA	NA	NA	NA	NA	NA	PBX2	0.342434	7.66e-40	IDH1	0.379108	0	NA	NA	NA	NA	NA	NA	C4orf48	0.408382	7.76e-209
NA	NA	NA	NA	NA	NA	NA	NA	NA	CNP	0.342345	7.14e-61	AKR1B1	0.378784	0	NA	NA	NA	NA	NA	NA	LINC01578	0.407495	0
NA	NA	NA	NA	NA	NA	NA	NA	NA	SCRN1	0.34232	3.34e-67	ACSL1	0.377896	0	NA	NA	NA	NA	NA	NA	TNKS1BP1	0.406415	0
NA	NA	NA	NA	NA	NA	NA	NA	NA	OAS1	0.341991	1.9e-43	RAB10	0.377515	0	NA	NA	NA	NA	NA	NA	PPP1R16A	0.406353	0
NA	NA	NA	NA	NA	NA	NA	NA	NA	STT3A	0.34173	1.8e-35	PICALM	0.376496	0	NA	NA	NA	NA	NA	NA	AHCYL2	0.40607	0
NA	NA	NA	NA	NA	NA	NA	NA	NA	IVD	0.341625	1e-48	WSB1	0.375915	0	NA	NA	NA	NA	NA	NA	SLC6A14	0.404841	0
NA	NA	NA	NA	NA	NA	NA	NA	NA	BTK	0.341112	9.74e-41	IRAK3	0.375665	0	NA	NA	NA	NA	NA	NA	ZNHIT1	0.404663	0
NA	NA	NA	NA	NA	NA	NA	NA	NA	TTC24	0.34094	1.4e-112	ABCG1	0.375132	0	NA	NA	NA	NA	NA	NA	IGFBP3	0.404576	0
NA	NA	NA	NA	NA	NA	NA	NA	NA	DNM2	0.339845	2.17e-29	BACH1	0.374822	0	NA	NA	NA	NA	NA	NA	MYDGF	0.404196	1.49e-269
NA	NA	NA	NA	NA	NA	NA	NA	NA	ARHGAP4	0.339578	8.47e-26	CD33	0.374029	0	NA	NA	NA	NA	NA	NA	SERPINH1	0.403561	0
NA	NA	NA	NA	NA	NA	NA	NA	NA	SIDT1	0.338704	1.1e-56	CNDP2	0.372893	0	NA	NA	NA	NA	NA	NA	HSBP1L1	0.403354	0
NA	NA	NA	NA	NA	NA	NA	NA	NA	RSRP1	0.338358	8.92e-27	ACTN1	0.370649	0	NA	NA	NA	NA	NA	NA	TRAM1	0.402413	3.19e-270
NA	NA	NA	NA	NA	NA	NA	NA	NA	TP53I11	0.337726	8.46e-55	TNS3	0.37024	0	NA	NA	NA	NA	NA	NA	ENO1	0.401841	5.64e-159
NA	NA	NA	NA	NA	NA	NA	NA	NA	PIK3CG	0.337306	1.15e-35	CLEC5A	0.370239	0	NA	NA	NA	NA	NA	NA	TAX1BP1	0.401139	1.5e-266
NA	NA	NA	NA	NA	NA	NA	NA	NA	RPN2	0.336502	8.8e-30	NRP1	0.367445	0	NA	NA	NA	NA	NA	NA	PARD3	0.40088	0
NA	NA	NA	NA	NA	NA	NA	NA	NA	HMGN3	0.336122	2.82e-34	MOB1A	0.366362	0	NA	NA	NA	NA	NA	NA	NDUFS5	0.400318	1.45e-157
NA	NA	NA	NA	NA	NA	NA	NA	NA	EGLN3	0.335427	7.6e-134	DNASE2	0.366233	0	NA	NA	NA	NA	NA	NA	ATP5IF1	0.399419	5.63e-243
NA	NA	NA	NA	NA	NA	NA	NA	NA	RELT	0.335414	3.92e-52	UNC93B1	0.366222	0	NA	NA	NA	NA	NA	NA	DPP4	0.397009	0
NA	NA	NA	NA	NA	NA	NA	NA	NA	COMT	0.33467	2.36e-46	RALA	0.365956	0	NA	NA	NA	NA	NA	NA	C5orf38	0.396997	0
NA	NA	NA	NA	NA	NA	NA	NA	NA	TUT4	0.334495	4.2e-25	BID	0.36584	0	NA	NA	NA	NA	NA	NA	C1orf122	0.39685	0
NA	NA	NA	NA	NA	NA	NA	NA	NA	ZMIZ2	0.334402	1.98e-38	RASGEF1B	0.365743	0	NA	NA	NA	NA	NA	NA	RRAD	0.396718	0
NA	NA	NA	NA	NA	NA	NA	NA	NA	PAIP1	0.334324	3.66e-39	BASP1	0.365681	0	NA	NA	NA	NA	NA	NA	MMP24OS	0.395573	0
NA	NA	NA	NA	NA	NA	NA	NA	NA	APPL1	0.333801	6.28e-28	ACER3	0.365373	0	NA	NA	NA	NA	NA	NA	TSPAN6	0.39535	0
NA	NA	NA	NA	NA	NA	NA	NA	NA	PSAP	0.332194	1.19e-47	BHLHE41	0.365341	0	NA	NA	NA	NA	NA	NA	LLGL2	0.395094	0
NA	NA	NA	NA	NA	NA	NA	NA	NA	FBXW5	0.329658	2.6e-29	MMP19	0.365329	0	NA	NA	NA	NA	NA	NA	AURKAIP1	0.39397	7.58e-298
NA	NA	NA	NA	NA	NA	NA	NA	NA	OTULINL	0.32858	1.21e-45	DUSP6	0.364999	0	NA	NA	NA	NA	NA	NA	APOD	0.393936	0
NA	NA	NA	NA	NA	NA	NA	NA	NA	HM13	0.32811	7.21e-31	SHTN1	0.364929	0	NA	NA	NA	NA	NA	NA	NDUFA4	0.393871	1.29e-159
NA	NA	NA	NA	NA	NA	NA	NA	NA	DANCR	0.328043	4.88e-33	SERPINB1	0.364694	0	NA	NA	NA	NA	NA	NA	NBEAL1	0.393858	0
NA	NA	NA	NA	NA	NA	NA	NA	NA	PIK3CD	0.32786	1.5e-28	MYL6	0.364456	0	NA	NA	NA	NA	NA	NA	TCEAL4	0.393466	0
NA	NA	NA	NA	NA	NA	NA	NA	NA	INTS6	0.327355	2.64e-32	ATP5PD	0.364205	0	NA	NA	NA	NA	NA	NA	TNS1	0.393123	0
NA	NA	NA	NA	NA	NA	NA	NA	NA	IFNLR1	0.327138	5.85e-90	ITGAM	0.363627	0	NA	NA	NA	NA	NA	NA	SNHG8	0.39304	0
NA	NA	NA	NA	NA	NA	NA	NA	NA	SUB1	0.326977	1.23e-45	ANXA4	0.363401	0	NA	NA	NA	NA	NA	NA	ESRP1	0.392214	0
NA	NA	NA	NA	NA	NA	NA	NA	NA	RAP1GDS1	0.326888	5.87e-30	UBE2E2	0.36234	0	NA	NA	NA	NA	NA	NA	PLEC	0.391543	0
NA	NA	NA	NA	NA	NA	NA	NA	NA	UNC119	0.326654	3.54e-33	LHFPL2	0.361159	0	NA	NA	NA	NA	NA	NA	TRIP6	0.391542	0
NA	NA	NA	NA	NA	NA	NA	NA	NA	ZDHHC4	0.326325	1.28e-44	LDHA	0.361141	0	NA	NA	NA	NA	NA	NA	TTC3	0.391418	0
NA	NA	NA	NA	NA	NA	NA	NA	NA	ADA2	0.325835	4.03e-35	MYOF	0.360654	0	NA	NA	NA	NA	NA	NA	CDC42EP5	0.391063	0
NA	NA	NA	NA	NA	NA	NA	NA	NA	NUTM2B-AS1	0.325292	1.29e-26	CD300LF	0.360006	0	NA	NA	NA	NA	NA	NA	ECI1	0.390579	0
NA	NA	NA	NA	NA	NA	NA	NA	NA	CD300A	0.324931	1.31e-45	TIMM8B	0.359665	0	NA	NA	NA	NA	NA	NA	GALNT3	0.390547	0
NA	NA	NA	NA	NA	NA	NA	NA	NA	SIVA1	0.324497	9.62e-30	CLTC	0.35961	0	NA	NA	NA	NA	NA	NA	TSTA3	0.390516	0
NA	NA	NA	NA	NA	NA	NA	NA	NA	GNB1	0.323455	6.99e-27	NCEH1	0.358882	0	NA	NA	NA	NA	NA	NA	ODF3B	0.390164	1.55e-199
NA	NA	NA	NA	NA	NA	NA	NA	NA	ARID2	0.323304	2.75e-34	ZMIZ1	0.358623	0	NA	NA	NA	NA	NA	NA	TMEM165	0.390006	0
NA	NA	NA	NA	NA	NA	NA	NA	NA	SERTAD2	0.323166	2.74e-28	CSF3R	0.357511	0	NA	NA	NA	NA	NA	NA	LAMTOR5	0.38995	1.94e-261
NA	NA	NA	NA	NA	NA	NA	NA	NA	MEF2D	0.32266	3.16e-41	CD151	0.356941	0	NA	NA	NA	NA	NA	NA	ABHD11	0.3899	0
NA	NA	NA	NA	NA	NA	NA	NA	NA	SMIM3	0.322617	1.06e-68	CYRIA	0.356908	0	NA	NA	NA	NA	NA	NA	FAM114A1	0.389544	0
NA	NA	NA	NA	NA	NA	NA	NA	NA	DMXL1	0.322276	3.09e-32	STX11	0.355451	0	NA	NA	NA	NA	NA	NA	BAG3	0.389499	0
NA	NA	NA	NA	NA	NA	NA	NA	NA	LINC01374	0.321977	4.36e-145	EHBP1L1	0.354327	0	NA	NA	NA	NA	NA	NA	TP53I3	0.388971	0
NA	NA	NA	NA	NA	NA	NA	NA	NA	AGPAT5	0.321664	1.71e-37	CCL13	0.354183	0	NA	NA	NA	NA	NA	NA	ATP5MF	0.388137	1.07e-195
NA	NA	NA	NA	NA	NA	NA	NA	NA	MACROH2A1	0.321612	2e-43	OSBPL11	0.354159	0	NA	NA	NA	NA	NA	NA	CDK2AP1	0.387931	0
NA	NA	NA	NA	NA	NA	NA	NA	NA	KDM5A	0.32118	1.01e-25	COLEC12	0.354124	0	NA	NA	NA	NA	NA	NA	GIPC1	0.387618	0
NA	NA	NA	NA	NA	NA	NA	NA	NA	FCGRT	0.321051	1.59e-57	RHEB	0.35294	0	NA	NA	NA	NA	NA	NA	DYNC1LI2	0.386925	0
NA	NA	NA	NA	NA	NA	NA	NA	NA	SRP14	0.31982	5.88e-94	CXCL3	0.352802	0	NA	NA	NA	NA	NA	NA	RASEF	0.386466	0
NA	NA	NA	NA	NA	NA	NA	NA	NA	RHBDF2	0.319481	1.05e-39	PLXNC1	0.352229	0	NA	NA	NA	NA	NA	NA	UFC1	0.386441	3.42e-286
NA	NA	NA	NA	NA	NA	NA	NA	NA	STRBP	0.319249	3.67e-33	PSMB3	0.352051	0	NA	NA	NA	NA	NA	NA	DUSP23	0.385254	2.02e-294
NA	NA	NA	NA	NA	NA	NA	NA	NA	SCARB1	0.318974	2.68e-74	ODF3B	0.351899	0	NA	NA	NA	NA	NA	NA	PDIA4	0.3852	0
NA	NA	NA	NA	NA	NA	NA	NA	NA	SLC2A1	0.318838	4.17e-55	GNAQ	0.351602	0	NA	NA	NA	NA	NA	NA	CCT2	0.385193	6.05e-298
NA	NA	NA	NA	NA	NA	NA	NA	NA	RBM6	0.316804	1.08e-26	HLA-DQA2	0.350744	0	NA	NA	NA	NA	NA	NA	ACBD3	0.384022	0
NA	NA	NA	NA	NA	NA	NA	NA	NA	EPHA2	0.316781	3.97e-131	KIAA0930	0.35064	0	NA	NA	NA	NA	NA	NA	SUN1	0.383517	0
NA	NA	NA	NA	NA	NA	NA	NA	NA	GRASP	0.31648	7.91e-55	CXCL9	0.350109	0	NA	NA	NA	NA	NA	NA	HSPG2	0.382733	0
NA	NA	NA	NA	NA	NA	NA	NA	NA	MOB1A	0.316115	1.5e-27	RAB1A	0.349878	0	NA	NA	NA	NA	NA	NA	GPRC5C	0.382534	0
NA	NA	NA	NA	NA	NA	NA	NA	NA	AL096865.1	0.31489	9.36e-104	LAPTM4A	0.348617	0	NA	NA	NA	NA	NA	NA	FASN	0.382509	0
NA	NA	NA	NA	NA	NA	NA	NA	NA	NFKBIZ	0.314677	2.43e-33	PRAM1	0.348211	0	NA	NA	NA	NA	NA	NA	KRTCAP2	0.38128	2.91e-293
NA	NA	NA	NA	NA	NA	NA	NA	NA	DPYSL2	0.314027	1.02e-62	ASAP1	0.347993	0	NA	NA	NA	NA	NA	NA	BAIAP2	0.38079	0
NA	NA	NA	NA	NA	NA	NA	NA	NA	N4BP2L1	0.313913	4.33e-34	LRRC25	0.347852	0	NA	NA	NA	NA	NA	NA	DNAH11	0.38039	0
NA	NA	NA	NA	NA	NA	NA	NA	NA	TUBB6	0.313831	1.1e-72	TXNDC17	0.34778	0	NA	NA	NA	NA	NA	NA	USP54	0.379967	0
NA	NA	NA	NA	NA	NA	NA	NA	NA	TMX1	0.313183	4.78e-28	CD84	0.347055	0	NA	NA	NA	NA	NA	NA	PRXL2A	0.37967	0
NA	NA	NA	NA	NA	NA	NA	NA	NA	KLHL6	0.313037	7.33e-32	NANS	0.346472	0	NA	NA	NA	NA	NA	NA	NFIA	0.379122	0
NA	NA	NA	NA	NA	NA	NA	NA	NA	TMEM19	0.313006	5.47e-45	GNA15	0.346163	0	NA	NA	NA	NA	NA	NA	SLK	0.379111	0
NA	NA	NA	NA	NA	NA	NA	NA	NA	COL24A1	0.312613	1.33e-163	FGD2	0.34514	0	NA	NA	NA	NA	NA	NA	CST6	0.378683	0
NA	NA	NA	NA	NA	NA	NA	NA	NA	MARCHF1	0.312026	8.72e-35	CEBPA	0.345051	0	NA	NA	NA	NA	NA	NA	FAT1	0.378219	0
NA	NA	NA	NA	NA	NA	NA	NA	NA	SENP6	0.311899	9.86e-21	DUSP3	0.344437	0	NA	NA	NA	NA	NA	NA	AREG	0.37815	2.8e-276
NA	NA	NA	NA	NA	NA	NA	NA	NA	CDV3	0.310792	1.24e-17	B3GNT5	0.344233	0	NA	NA	NA	NA	NA	NA	MGST3	0.377879	0
NA	NA	NA	NA	NA	NA	NA	NA	NA	RUFY3	0.310569	8.82e-35	CCR1	0.344132	0	NA	NA	NA	NA	NA	NA	NDUFB3	0.377406	2.27e-279
NA	NA	NA	NA	NA	NA	NA	NA	NA	CPNE3	0.31008	3.9e-24	SEC61B	0.343962	0	NA	NA	NA	NA	NA	NA	PPP1R9A	0.377316	0
NA	NA	NA	NA	NA	NA	NA	NA	NA	NECTIN1	0.309432	4.77e-107	MYO9B	0.342586	0	NA	NA	NA	NA	NA	NA	STAP2	0.377197	0
NA	NA	NA	NA	NA	NA	NA	NA	NA	TCF25	0.30924	2.1e-21	NECTIN2	0.342182	0	NA	NA	NA	NA	NA	NA	ATP2A2	0.377003	3.77e-288
NA	NA	NA	NA	NA	NA	NA	NA	NA	SHTN1	0.308957	8.82e-59	ADPGK	0.341204	0	NA	NA	NA	NA	NA	NA	COMT	0.37693	0
NA	NA	NA	NA	NA	NA	NA	NA	NA	SPCS3	0.308655	8.42e-26	AP1B1	0.340155	0	NA	NA	NA	NA	NA	NA	LAD1	0.376861	0
NA	NA	NA	NA	NA	NA	NA	NA	NA	PIP5K1A	0.308584	1.41e-41	NR4A1	0.339824	0	NA	NA	NA	NA	NA	NA	CXCL2	0.376531	1.04e-152
NA	NA	NA	NA	NA	NA	NA	NA	NA	HIVEP1	0.30817	2.79e-39	SOCS3	0.3398	0	NA	NA	NA	NA	NA	NA	NDUFB11	0.375808	1.54e-213
NA	NA	NA	NA	NA	NA	NA	NA	NA	VIPR2	0.307548	1.74e-117	C3	0.339749	0	NA	NA	NA	NA	NA	NA	NDUFB9	0.375746	2.26e-257
NA	NA	NA	NA	NA	NA	NA	NA	NA	TBC1D9	0.306967	7.08e-49	RNASET2	0.338823	0	NA	NA	NA	NA	NA	NA	MRPL52	0.37573	2.23e-301
NA	NA	NA	NA	NA	NA	NA	NA	NA	ZFYVE26	0.306468	8.95e-45	SKAP2	0.337853	0	NA	NA	NA	NA	NA	NA	RPS6KA2	0.375061	0
NA	NA	NA	NA	NA	NA	NA	NA	NA	LIMD1	0.306108	7.68e-56	NCOA4	0.337779	0	NA	NA	NA	NA	NA	NA	TMEM205	0.374982	0
NA	NA	NA	NA	NA	NA	NA	NA	NA	USP15	0.305805	5.11e-21	DUSP23	0.337662	0	NA	NA	NA	NA	NA	NA	CHCHD2	0.374797	3.86e-208
NA	NA	NA	NA	NA	NA	NA	NA	NA	SLC35C2	0.305719	8.05e-30	GNB2	0.337598	0	NA	NA	NA	NA	NA	NA	AMN	0.374718	0
NA	NA	NA	NA	NA	NA	NA	NA	NA	PPP1R14B-AS1	0.305461	3.28e-136	RHOG	0.337337	0	NA	NA	NA	NA	NA	NA	ABHD17C	0.374481	0
NA	NA	NA	NA	NA	NA	NA	NA	NA	ADPGK	0.305317	9.89e-34	UQCR10	0.337051	0	NA	NA	NA	NA	NA	NA	RCN1	0.373958	0
NA	NA	NA	NA	NA	NA	NA	NA	NA	EEF2K	0.305042	2.29e-47	S100B	0.336894	0	NA	NA	NA	NA	NA	NA	MRPL57	0.373778	9.2e-278
NA	NA	NA	NA	NA	NA	NA	NA	NA	RNF144B	0.304916	2.47e-48	PLXND1	0.336854	0	NA	NA	NA	NA	NA	NA	MDH2	0.373495	1.52e-303
NA	NA	NA	NA	NA	NA	NA	NA	NA	LARS1	0.304339	8.84e-23	S100A4	0.336384	1.36e-123	NA	NA	NA	NA	NA	NA	SEZ6L2	0.372769	0
NA	NA	NA	NA	NA	NA	NA	NA	NA	CLASP2	0.303628	1.7e-28	TLR4	0.33597	0	NA	NA	NA	NA	NA	NA	PDLIM4	0.372429	0
NA	NA	NA	NA	NA	NA	NA	NA	NA	FBRSL1	0.303528	1.55e-32	P2RY13	0.335845	0	NA	NA	NA	NA	NA	NA	MYO1C	0.372105	0
NA	NA	NA	NA	NA	NA	NA	NA	NA	PCMTD1	0.302884	2.96e-22	NCF4	0.334766	0	NA	NA	NA	NA	NA	NA	MRPL41	0.371956	3.06e-262
NA	NA	NA	NA	NA	NA	NA	NA	NA	SEC61A1	0.302434	1.06e-24	ADAM9	0.334708	0	NA	NA	NA	NA	NA	NA	TFPI	0.371514	0
NA	NA	NA	NA	NA	NA	NA	NA	NA	TRPM2	0.302401	4.3e-71	CD93	0.33438	0	NA	NA	NA	NA	NA	NA	C11orf96	0.369287	0
NA	NA	NA	NA	NA	NA	NA	NA	NA	HHEX	0.302323	3.44e-45	NENF	0.334229	0	NA	NA	NA	NA	NA	NA	MVP	0.36834	0
NA	NA	NA	NA	NA	NA	NA	NA	NA	MTMR1	0.301699	2.56e-41	CRTAP	0.334032	0	NA	NA	NA	NA	NA	NA	COBL	0.368231	0
NA	NA	NA	NA	NA	NA	NA	NA	NA	MARS1	0.301564	8.68e-29	ATP6V1A	0.333105	0	NA	NA	NA	NA	NA	NA	MESP1	0.368197	0
NA	NA	NA	NA	NA	NA	NA	NA	NA	TMIGD2	0.301177	1.53e-69	VEGFA	0.333015	0	NA	NA	NA	NA	NA	NA	GOLGA2	0.36815	0
NA	NA	NA	NA	NA	NA	NA	NA	NA	GAB1	0.301121	2.45e-79	SLC1A3	0.33271	0	NA	NA	NA	NA	NA	NA	ELOB	0.368126	5.05e-136
NA	NA	NA	NA	NA	NA	NA	NA	NA	LPGAT1	0.300965	2.91e-30	CDK2AP1	0.332546	0	NA	NA	NA	NA	NA	NA	TSPAN15	0.367665	0
NA	NA	NA	NA	NA	NA	NA	NA	NA	XIST	0.300601	2.65e-21	CARD16	0.33199	0	NA	NA	NA	NA	NA	NA	HPN	0.367649	0
NA	NA	NA	NA	NA	NA	NA	NA	NA	RMC1	0.300464	1.35e-34	CAPNS1	0.331507	0	NA	NA	NA	NA	NA	NA	RAB1A	0.367568	0
NA	NA	NA	NA	NA	NA	NA	NA	NA	PNN	0.300272	9.36e-19	PTPN12	0.331449	0	NA	NA	NA	NA	NA	NA	WLS	0.367547	0
NA	NA	NA	NA	NA	NA	NA	NA	NA	ACADVL	0.300007	2.35e-25	SPATS2L	0.331412	0	NA	NA	NA	NA	NA	NA	EFEMP1	0.366977	0
NA	NA	NA	NA	NA	NA	NA	NA	NA	IFNAR1	0.299643	2.78e-22	MANBA	0.331403	0	NA	NA	NA	NA	NA	NA	VWA1	0.366901	0
NA	NA	NA	NA	NA	NA	NA	NA	NA	IRF2BPL	0.299552	6.59e-31	MOB3B	0.330775	0	NA	NA	NA	NA	NA	NA	SPINT1-AS1	0.366779	0
NA	NA	NA	NA	NA	NA	NA	NA	NA	COPE	0.299493	1.08e-21	CD300A	0.33065	0	NA	NA	NA	NA	NA	NA	CUX1	0.366733	0
NA	NA	NA	NA	NA	NA	NA	NA	NA	GPATCH11	0.299264	9.81e-41	ETV6	0.329829	0	NA	NA	NA	NA	NA	NA	MRPL23	0.366379	2.12e-280
NA	NA	NA	NA	NA	NA	NA	NA	NA	PECAM1	0.299235	1.52e-38	TMEM219	0.329715	0	NA	NA	NA	NA	NA	NA	CHPF	0.366296	0
NA	NA	NA	NA	NA	NA	NA	NA	NA	MANF	0.299173	1e-27	LTBR	0.328912	0	NA	NA	NA	NA	NA	NA	SGMS2	0.366065	0
NA	NA	NA	NA	NA	NA	NA	NA	NA	AKIRIN2	0.298565	6.14e-26	GLA	0.328704	0	NA	NA	NA	NA	NA	NA	RNF145	0.365819	0
NA	NA	NA	NA	NA	NA	NA	NA	NA	TNFSF13B	0.29805	1.27e-52	CLIC4	0.328642	0	NA	NA	NA	NA	NA	NA	PPIC	0.365586	0
NA	NA	NA	NA	NA	NA	NA	NA	NA	MARCHF9	0.297784	1.95e-35	C2	0.328204	0	NA	NA	NA	NA	NA	NA	CELSR1	0.36532	0
NA	NA	NA	NA	NA	NA	NA	NA	NA	HNRNPAB	0.297477	1.52e-25	ATP6V0A1	0.327687	0	NA	NA	NA	NA	NA	NA	CIAO2B	0.365162	3.4e-242
NA	NA	NA	NA	NA	NA	NA	NA	NA	RNASEH2B	0.297156	5.21e-22	APOBR	0.327509	0	NA	NA	NA	NA	NA	NA	KDM5B	0.365103	0
NA	NA	NA	NA	NA	NA	NA	NA	NA	MCC	0.29699	1.12e-79	REEP5	0.327456	0	NA	NA	NA	NA	NA	NA	DCXR	0.364163	8.38e-287
NA	NA	NA	NA	NA	NA	NA	NA	NA	HIP1	0.296148	1.99e-54	HIF1A	0.32739	0	NA	NA	NA	NA	NA	NA	CD2AP	0.364101	0
NA	NA	NA	NA	NA	NA	NA	NA	NA	DDAH2	0.295216	1.63e-36	PLXNB2	0.327181	0	NA	NA	NA	NA	NA	NA	TMEM45B	0.364032	0
NA	NA	NA	NA	NA	NA	NA	NA	NA	SINHCAF	0.2944	4.33e-24	PSME2	0.325891	0	NA	NA	NA	NA	NA	NA	HCFC1R1	0.363747	0
NA	NA	NA	NA	NA	NA	NA	NA	NA	MYDGF	0.294104	4.09e-29	P4HB	0.325693	0	NA	NA	NA	NA	NA	NA	TMEM258	0.362645	6.33e-168
NA	NA	NA	NA	NA	NA	NA	NA	NA	VPS13C	0.293844	1.37e-16	ATF3	0.325181	0	NA	NA	NA	NA	NA	NA	SH3PXD2A	0.361677	0
NA	NA	NA	NA	NA	NA	NA	NA	NA	LAP3	0.293273	2.89e-39	ZFYVE16	0.324952	0	NA	NA	NA	NA	NA	NA	SNRPG	0.361656	6.99e-251
NA	NA	NA	NA	NA	NA	NA	NA	NA	HDAC9	0.293233	6.29e-45	SUMO3	0.324525	0	NA	NA	NA	NA	NA	NA	MRPL24	0.361337	0
NA	NA	NA	NA	NA	NA	NA	NA	NA	MIIP	0.293003	4.25e-29	COX6B1	0.323571	0	NA	NA	NA	NA	NA	NA	BSG	0.361266	5.31e-241
NA	NA	NA	NA	NA	NA	NA	NA	NA	SLC2A6	0.292836	2.03e-52	RHOA	0.323416	0	NA	NA	NA	NA	NA	NA	CYB561	0.361239	0
NA	NA	NA	NA	NA	NA	NA	NA	NA	TASP1	0.292289	1.52e-42	NUCB1	0.322756	0	NA	NA	NA	NA	NA	NA	SOD1	0.361076	4.11e-260
NA	NA	NA	NA	NA	NA	NA	NA	NA	CDC40	0.29191	3.05e-21	GNPTG	0.322099	0	NA	NA	NA	NA	NA	NA	SLC1A7	0.360807	0
NA	NA	NA	NA	NA	NA	NA	NA	NA	KTN1	0.29167	2.94e-18	ATP6V0E1	0.321701	0	NA	NA	NA	NA	NA	NA	CENPX	0.360705	0
NA	NA	NA	NA	NA	NA	NA	NA	NA	ALCAM	0.291256	4.35e-45	JUNB	0.320945	0	NA	NA	NA	NA	NA	NA	HYI	0.360621	0
NA	NA	NA	NA	NA	NA	NA	NA	NA	KLF13	0.290881	9.63e-13	CLEC12A	0.320445	0	NA	NA	NA	NA	NA	NA	SHARPIN	0.360149	0
NA	NA	NA	NA	NA	NA	NA	NA	NA	DGKZ	0.290649	4.53e-22	TUBB6	0.320334	0	NA	NA	NA	NA	NA	NA	ATL2	0.359089	0
NA	NA	NA	NA	NA	NA	NA	NA	NA	FUZ	0.290422	6.89e-62	PIK3AP1	0.320118	0	NA	NA	NA	NA	NA	NA	LDHA	0.358805	4.99e-175
NA	NA	NA	NA	NA	NA	NA	NA	NA	ECHDC1	0.290168	1.1e-22	DOCK4	0.319611	0	NA	NA	NA	NA	NA	NA	CXCL14	0.35869	0
NA	NA	NA	NA	NA	NA	NA	NA	NA	ZNF207	0.289242	1.33e-19	GPR137B	0.318934	0	NA	NA	NA	NA	NA	NA	PTGES	0.358627	0
NA	NA	NA	NA	NA	NA	NA	NA	NA	SFT2D1	0.289017	1.47e-24	NCKAP1L	0.318887	0	NA	NA	NA	NA	NA	NA	ISOC2	0.358589	0
NA	NA	NA	NA	NA	NA	NA	NA	NA	RERE	0.28891	4.65e-22	PSMA7	0.31885	0	NA	NA	NA	NA	NA	NA	GNG12	0.358455	0
NA	NA	NA	NA	NA	NA	NA	NA	NA	DTWD1	0.288685	1.78e-36	LILRB1	0.318062	0	NA	NA	NA	NA	NA	NA	MAP2	0.35835	0
NA	NA	NA	NA	NA	NA	NA	NA	NA	NME4	0.287823	9.23e-34	PRDX3	0.318019	0	NA	NA	NA	NA	NA	NA	PLD3	0.35832	0
NA	NA	NA	NA	NA	NA	NA	NA	NA	VEZF1	0.28773	3.08e-28	MTHFD2	0.317788	0	NA	NA	NA	NA	NA	NA	ARHGEF38	0.357643	0
NA	NA	NA	NA	NA	NA	NA	NA	NA	PARVG	0.287682	3.67e-23	CAT	0.317195	0	NA	NA	NA	NA	NA	NA	CKS1B	0.357565	0
NA	NA	NA	NA	NA	NA	NA	NA	NA	ADI1	0.287563	1.22e-22	LAMTOR5	0.316639	0	NA	NA	NA	NA	NA	NA	ATP5MD	0.35755	2.5e-164
NA	NA	NA	NA	NA	NA	NA	NA	NA	CCDC12	0.287449	1.15e-22	LAPTM5	0.316467	0	NA	NA	NA	NA	NA	NA	PPP4R1	0.357242	0
NA	NA	NA	NA	NA	NA	NA	NA	NA	VCL	0.287389	4.77e-38	DSC2	0.31617	0	NA	NA	NA	NA	NA	NA	MBOAT2	0.357044	0
NA	NA	NA	NA	NA	NA	NA	NA	NA	ITPR1	0.287241	1.57e-22	AHR	0.316094	0	NA	NA	NA	NA	NA	NA	CCDC6	0.357015	0
NA	NA	NA	NA	NA	NA	NA	NA	NA	PGD	0.286635	4.58e-42	PGLS	0.316093	0	NA	NA	NA	NA	NA	NA	CHMP5	0.356339	0
NA	NA	NA	NA	NA	NA	NA	NA	NA	TAOK3	0.286319	3.68e-21	MYO1F	0.315704	0	NA	NA	NA	NA	NA	NA	HGSNAT	0.356188	0
NA	NA	NA	NA	NA	NA	NA	NA	NA	PRPF38B	0.286292	1.03e-17	SERPINF1	0.315443	0	NA	NA	NA	NA	NA	NA	VDAC2	0.35581	0
NA	NA	NA	NA	NA	NA	NA	NA	NA	CHMP4B	0.286263	8.75e-24	RBX1	0.315128	0	NA	NA	NA	NA	NA	NA	NDUFV3	0.355654	0
NA	NA	NA	NA	NA	NA	NA	NA	NA	GNAQ	0.285785	5.05e-35	RENBP	0.314979	0	NA	NA	NA	NA	NA	NA	NDUFB4	0.355147	1.06e-217
NA	NA	NA	NA	NA	NA	NA	NA	NA	CCDC57	0.285766	1.24e-25	ST14	0.314621	0	NA	NA	NA	NA	NA	NA	YIPF3	0.355085	0
NA	NA	NA	NA	NA	NA	NA	NA	NA	MLF2	0.285552	1.53e-21	HSD17B4	0.313473	0	NA	NA	NA	NA	NA	NA	MUC20	0.35498	0
NA	NA	NA	NA	NA	NA	NA	NA	NA	JUND	0.285188	2.3e-10	PSMB6	0.313172	0	NA	NA	NA	NA	NA	NA	SPR	0.354017	0
NA	NA	NA	NA	NA	NA	NA	NA	NA	RBX1	0.284718	1.42e-28	YWHAE	0.31309	0	NA	NA	NA	NA	NA	NA	SSR3	0.35325	4.66e-261
NA	NA	NA	NA	NA	NA	NA	NA	NA	APBB1IP	0.284549	3.19e-17	CALM2	0.312956	0	NA	NA	NA	NA	NA	NA	GAS5	0.352561	0
NA	NA	NA	NA	NA	NA	NA	NA	NA	THBD	0.284102	2.14e-58	PCBD1	0.312756	0	NA	NA	NA	NA	NA	NA	PRELID3B	0.352415	0
NA	NA	NA	NA	NA	NA	NA	NA	NA	ZDHHC24	0.283855	4.77e-28	NR1H3	0.312602	0	NA	NA	NA	NA	NA	NA	SNHG16	0.35164	0
NA	NA	NA	NA	NA	NA	NA	NA	NA	MYO15B	0.283632	1.49e-40	ABHD5	0.312398	0	NA	NA	NA	NA	NA	NA	CLPTM1L	0.351112	0
NA	NA	NA	NA	NA	NA	NA	NA	NA	SEC13	0.283368	6.64e-24	GNG10	0.311804	0	NA	NA	NA	NA	NA	NA	MPST	0.350842	0
NA	NA	NA	NA	NA	NA	NA	NA	NA	MDM4	0.282872	2.51e-21	SFT2D1	0.311482	0	NA	NA	NA	NA	NA	NA	MRPS34	0.350687	0
NA	NA	NA	NA	NA	NA	NA	NA	NA	KRI1	0.28259	2.3e-24	THBS1	0.311184	0	NA	NA	NA	NA	NA	NA	MRPS33	0.350638	0
NA	NA	NA	NA	NA	NA	NA	NA	NA	IQSEC1	0.282489	7.31e-25	TM6SF1	0.311167	0	NA	NA	NA	NA	NA	NA	KRT10	0.350606	0
NA	NA	NA	NA	NA	NA	NA	NA	NA	SRRM2	0.282433	2e-22	DNAJC15	0.311105	0	NA	NA	NA	NA	NA	NA	TIMM17B	0.350561	0
NA	NA	NA	NA	NA	NA	NA	NA	NA	MYO9A	0.282252	6.41e-36	RRAGD	0.310961	0	NA	NA	NA	NA	NA	NA	TST	0.350544	0
NA	NA	NA	NA	NA	NA	NA	NA	NA	SEC31A	0.282225	3.3e-21	ARAP1	0.310752	0	NA	NA	NA	NA	NA	NA	NECTIN2	0.350124	3.68e-284
NA	NA	NA	NA	NA	NA	NA	NA	NA	CLINT1	0.282021	3.15e-19	LRMDA	0.310624	0	NA	NA	NA	NA	NA	NA	CD47	0.35011	0
NA	NA	NA	NA	NA	NA	NA	NA	NA	SRP72	0.281775	2.28e-18	HSP90AA1	0.310337	0	NA	NA	NA	NA	NA	NA	LAMA5	0.349904	0
NA	NA	NA	NA	NA	NA	NA	NA	NA	C11orf58	0.281772	1.74e-19	NDUFA2	0.310218	0	NA	NA	NA	NA	NA	NA	GPX3	0.349715	3.89e-157
NA	NA	NA	NA	NA	NA	NA	NA	NA	NAGA	0.281589	1.33e-42	VASH1	0.309508	0	NA	NA	NA	NA	NA	NA	CHCHD10	0.349502	1.75e-220
NA	NA	NA	NA	NA	NA	NA	NA	NA	SSR1	0.281404	1.34e-15	UBE2D1	0.309144	0	NA	NA	NA	NA	NA	NA	ARHGAP42	0.349067	0
NA	NA	NA	NA	NA	NA	NA	NA	NA	MOB1B	0.281139	4e-46	COX17	0.308931	0	NA	NA	NA	NA	NA	NA	BUD31	0.348199	0
NA	NA	NA	NA	NA	NA	NA	NA	NA	BAZ2B	0.281061	7.2e-33	PLEC	0.308484	0	NA	NA	NA	NA	NA	NA	COX7B	0.347908	1.51e-242
NA	NA	NA	NA	NA	NA	NA	NA	NA	TMEM258	0.280835	2.51e-22	LEPROT	0.308367	0	NA	NA	NA	NA	NA	NA	NFIX	0.347761	0
NA	NA	NA	NA	NA	NA	NA	NA	NA	TXNL4A	0.280585	5.86e-21	STMN1	0.308329	0	NA	NA	NA	NA	NA	NA	PSMB2	0.34758	0
NA	NA	NA	NA	NA	NA	NA	NA	NA	SPNS3	0.280234	5e-60	LPL	0.3083	0	NA	NA	NA	NA	NA	NA	PYCR1	0.347462	0
NA	NA	NA	NA	NA	NA	NA	NA	NA	FAM160A1	0.280073	4e-107	ABR	0.308115	0	NA	NA	NA	NA	NA	NA	CYP1B1	0.347328	0
NA	NA	NA	NA	NA	NA	NA	NA	NA	RPL23	0.279996	3.64e-31	RNF149	0.308073	0	NA	NA	NA	NA	NA	NA	CETN2	0.347055	0
NA	NA	NA	NA	NA	NA	NA	NA	NA	TEP1	0.279838	3.43e-38	CPPED1	0.307634	0	NA	NA	NA	NA	NA	NA	PAWR	0.346976	0
NA	NA	NA	NA	NA	NA	NA	NA	NA	TOX4	0.279471	1.89e-22	PDK4	0.307547	0	NA	NA	NA	NA	NA	NA	CLIC3	0.346661	0
NA	NA	NA	NA	NA	NA	NA	NA	NA	MT-ND6	0.27829	8.12e-05	ACP2	0.306817	0	NA	NA	NA	NA	NA	NA	AQP4	0.346548	0
NA	NA	NA	NA	NA	NA	NA	NA	NA	SCAMP4	0.278226	1.01e-38	VAMP3	0.306445	0	NA	NA	NA	NA	NA	NA	OXR1	0.346229	0
NA	NA	NA	NA	NA	NA	NA	NA	NA	KLF6	0.278222	4.38e-30	ARRDC4	0.306429	0	NA	NA	NA	NA	NA	NA	NAA38	0.346056	0
NA	NA	NA	NA	NA	NA	NA	NA	NA	SFPQ	0.277876	7.07e-13	MAN2B1	0.305728	0	NA	NA	NA	NA	NA	NA	TMEM14C	0.345884	0
NA	NA	NA	NA	NA	NA	NA	NA	NA	AL138756.1	0.277068	1.52e-102	TMSB10	0.305726	0	NA	NA	NA	NA	NA	NA	TMEM219	0.34577	4.24e-281
NA	NA	NA	NA	NA	NA	NA	NA	NA	GABARAP	0.276833	1.68e-29	KLF6	0.30556	0	NA	NA	NA	NA	NA	NA	CCT3	0.345639	0
NA	NA	NA	NA	NA	NA	NA	NA	NA	C15orf39	0.275837	4.36e-37	PRKCD	0.305264	0	NA	NA	NA	NA	NA	NA	SEC31A	0.345512	0
NA	NA	NA	NA	NA	NA	NA	NA	NA	IFNAR2	0.27578	3.11e-40	NDUFA1	0.305006	0	NA	NA	NA	NA	NA	NA	COX5B	0.344774	1.06e-139
NA	NA	NA	NA	NA	NA	NA	NA	NA	ABI2	0.275284	6.35e-30	CD44	0.304303	0	NA	NA	NA	NA	NA	NA	XPR1	0.34438	0
NA	NA	NA	NA	NA	NA	NA	NA	NA	MTPN	0.275027	1.1e-17	CAP1	0.304188	0	NA	NA	NA	NA	NA	NA	DENND2B	0.344085	0
NA	NA	NA	NA	NA	NA	NA	NA	NA	COPA	0.2749	4.68e-21	ATP5MPL	0.304011	0	NA	NA	NA	NA	NA	NA	DAP	0.343379	0
NA	NA	NA	NA	NA	NA	NA	NA	NA	FNBP4	0.274115	2.81e-16	TCF7L2	0.304006	0	NA	NA	NA	NA	NA	NA	SLC35F5	0.342847	0
NA	NA	NA	NA	NA	NA	NA	NA	NA	GNL3	0.273782	1.06e-23	OS9	0.303902	0	NA	NA	NA	NA	NA	NA	TRAF4	0.342245	0
NA	NA	NA	NA	NA	NA	NA	NA	NA	SNHG14	0.273495	8.41e-32	NQO2	0.303795	0	NA	NA	NA	NA	NA	NA	SBDS	0.3412	0
NA	NA	NA	NA	NA	NA	NA	NA	NA	ATP13A1	0.273332	6.03e-21	STX7	0.303618	0	NA	NA	NA	NA	NA	NA	REXO2	0.341121	0
NA	NA	NA	NA	NA	NA	NA	NA	NA	PABPN1	0.273262	3.9e-11	ARL8B	0.303274	0	NA	NA	NA	NA	NA	NA	COMTD1	0.340726	0
NA	NA	NA	NA	NA	NA	NA	NA	NA	NCKAP1L	0.273237	7.75e-18	PLA2G15	0.302873	0	NA	NA	NA	NA	NA	NA	NTHL1	0.340723	0
NA	NA	NA	NA	NA	NA	NA	NA	NA	HVCN1	0.273009	8.06e-24	MT2A	0.302081	2.69e-256	NA	NA	NA	NA	NA	NA	SERPINA1	0.339878	1.21e-35
NA	NA	NA	NA	NA	NA	NA	NA	NA	PAG1	0.272945	1.15e-20	ATP2B1	0.30204	0	NA	NA	NA	NA	NA	NA	SMURF1	0.339558	0
NA	NA	NA	NA	NA	NA	NA	NA	NA	BST2	0.272882	6.75e-21	SEM1	0.30165	0	NA	NA	NA	NA	NA	NA	PRSS22	0.339188	0
NA	NA	NA	NA	NA	NA	NA	NA	NA	SDHAF3	0.27269	3.09e-36	DRAM1	0.301513	0	NA	NA	NA	NA	NA	NA	DLC1	0.338744	0
NA	NA	NA	NA	NA	NA	NA	NA	NA	LENG8	0.272236	4.05e-18	TMEM167A	0.301172	0	NA	NA	NA	NA	NA	NA	MPC2	0.338376	0
NA	NA	NA	NA	NA	NA	NA	NA	NA	BID	0.271575	5.41e-30	M6PR	0.300963	0	NA	NA	NA	NA	NA	NA	PDIA6	0.338367	0
NA	NA	NA	NA	NA	NA	NA	NA	NA	HLA-DRB5	0.271549	9.67e-41	SOAT1	0.300797	0	NA	NA	NA	NA	NA	NA	BZW2	0.338345	0
NA	NA	NA	NA	NA	NA	NA	NA	NA	HNRNPH1	0.271239	5.18e-17	PARVG	0.299988	0	NA	NA	NA	NA	NA	NA	DNPH1	0.33828	0
NA	NA	NA	NA	NA	NA	NA	NA	NA	LINC01226	0.270883	6.49e-110	PPIF	0.299881	0	NA	NA	NA	NA	NA	NA	RAC1	0.337257	2.41e-301
NA	NA	NA	NA	NA	NA	NA	NA	NA	PPP1R9B	0.270797	5.38e-31	RAP2B	0.299669	0	NA	NA	NA	NA	NA	NA	NDUFB7	0.336999	9.04e-208
NA	NA	NA	NA	NA	NA	NA	NA	NA	TBL1XR1	0.270495	8.17e-23	IL1B	0.299622	0	NA	NA	NA	NA	NA	NA	GNAS	0.336655	9.24e-279
NA	NA	NA	NA	NA	NA	NA	NA	NA	ZNF22	0.269276	3.49e-25	MYD88	0.299568	0	NA	NA	NA	NA	NA	NA	SNU13	0.336549	1.93e-240
NA	NA	NA	NA	NA	NA	NA	NA	NA	ATF5	0.269129	3.02e-32	ZNF706	0.299485	0	NA	NA	NA	NA	NA	NA	CDK2AP2	0.335985	0
NA	NA	NA	NA	NA	NA	NA	NA	NA	TOP1	0.26911	9.33e-19	ACE	0.299199	0	NA	NA	NA	NA	NA	NA	MYO5C	0.335828	0
NA	NA	NA	NA	NA	NA	NA	NA	NA	SEPTIN11	0.269065	2.31e-34	RNPEP	0.299122	0	NA	NA	NA	NA	NA	NA	LTBR	0.335826	0
NA	NA	NA	NA	NA	NA	NA	NA	NA	PDXP	0.268954	8.75e-55	CXCL10	0.299026	0	NA	NA	NA	NA	NA	NA	POLR2H	0.335755	0
NA	NA	NA	NA	NA	NA	NA	NA	NA	SLC25A5	0.268681	7.17e-25	TMEM51	0.298702	0	NA	NA	NA	NA	NA	NA	CYC1	0.335734	0
NA	NA	NA	NA	NA	NA	NA	NA	NA	SLC39A6	0.268332	8.42e-32	MFSD12	0.298673	0	NA	NA	NA	NA	NA	NA	ENY2	0.335254	1.67e-299
NA	NA	NA	NA	NA	NA	NA	NA	NA	LTB	0.26833	3.4e-14	IER3	0.298095	0	NA	NA	NA	NA	NA	NA	NFIB	0.335146	0
NA	NA	NA	NA	NA	NA	NA	NA	NA	TMED2	0.268082	7.26e-17	RHOQ	0.297537	0	NA	NA	NA	NA	NA	NA	CFLAR	0.335138	1.62e-247
NA	NA	NA	NA	NA	NA	NA	NA	NA	S100PBP	0.267555	2.13e-23	MEF2A	0.297469	0	NA	NA	NA	NA	NA	NA	ATP5PD	0.335071	6.63e-218
NA	NA	NA	NA	NA	NA	NA	NA	NA	METTL7A	0.267501	1.22e-40	SMS	0.296829	0	NA	NA	NA	NA	NA	NA	NME3	0.334983	0
NA	NA	NA	NA	NA	NA	NA	NA	NA	JMJD1C	0.26748	2.17e-15	PHPT1	0.296735	0	NA	NA	NA	NA	NA	NA	GULP1	0.334878	0
NA	NA	NA	NA	NA	NA	NA	NA	NA	LYSMD2	0.267388	1.74e-17	BCKDK	0.296444	0	NA	NA	NA	NA	NA	NA	JPT2	0.334779	0
NA	NA	NA	NA	NA	NA	NA	NA	NA	LCNL1	0.267185	4.93e-128	ENPP2	0.296056	0	NA	NA	NA	NA	NA	NA	NDUFB2	0.334675	2.26e-198
NA	NA	NA	NA	NA	NA	NA	NA	NA	EPS8L2	0.267016	3.3e-35	AP2M1	0.295767	0	NA	NA	NA	NA	NA	NA	PATJ	0.33402	0
NA	NA	NA	NA	NA	NA	NA	NA	NA	SLC39A10	0.266978	3.89e-16	DOK3	0.294324	0	NA	NA	NA	NA	NA	NA	PDXK	0.333567	0
NA	NA	NA	NA	NA	NA	NA	NA	NA	WNT10A	0.266973	5.23e-50	CAMK1	0.294123	0	NA	NA	NA	NA	NA	NA	GSTA1	0.333559	0
NA	NA	NA	NA	NA	NA	NA	NA	NA	TPP1	0.266652	2.53e-28	IRF5	0.293388	0	NA	NA	NA	NA	NA	NA	ADGRF1	0.333539	0
NA	NA	NA	NA	NA	NA	NA	NA	NA	ERO1B	0.266338	1.82e-24	GNB1	0.293132	0	NA	NA	NA	NA	NA	NA	NECTIN4	0.333056	0
NA	NA	NA	NA	NA	NA	NA	NA	NA	RBM25	0.265825	5.9e-14	ARPC1B	0.29286	0	NA	NA	NA	NA	NA	NA	NEDD9	0.332932	0
NA	NA	NA	NA	NA	NA	NA	NA	NA	SNHG7	0.265696	1.31e-15	NEK6	0.292564	0	NA	NA	NA	NA	NA	NA	LDLR	0.332662	0
NA	NA	NA	NA	NA	NA	NA	NA	NA	RNF149	0.265475	1.48e-25	AC020656.1	0.292532	0	NA	NA	NA	NA	NA	NA	AGPAT2	0.332555	0
NA	NA	NA	NA	NA	NA	NA	NA	NA	ADD1	0.2654	2.65e-12	NFE2L2	0.292156	0	NA	NA	NA	NA	NA	NA	MCFD2	0.332539	0
NA	NA	NA	NA	NA	NA	NA	NA	NA	PTPN2	0.265113	3.09e-19	BCAT1	0.292117	0	NA	NA	NA	NA	NA	NA	ATN1	0.332362	0
NA	NA	NA	NA	NA	NA	NA	NA	NA	TCF3	0.264864	6.94e-23	PDE4DIP	0.291692	0	NA	NA	NA	NA	NA	NA	FOXA1	0.332261	0
NA	NA	NA	NA	NA	NA	NA	NA	NA	CYRIA	0.264787	4.92e-33	GUSB	0.290471	0	NA	NA	NA	NA	NA	NA	BICDL2	0.33224	0
NA	NA	NA	NA	NA	NA	NA	NA	NA	MAGED1	0.264539	1.54e-28	ARL6IP1	0.290386	0	NA	NA	NA	NA	NA	NA	AKAP9	0.332182	0
NA	NA	NA	NA	NA	NA	NA	NA	NA	YPEL5	0.264511	5.66e-24	LAMP1	0.289999	0	NA	NA	NA	NA	NA	NA	MRPS16	0.331853	0
NA	NA	NA	NA	NA	NA	NA	NA	NA	NUMA1	0.264339	2.91e-15	PLEKHO1	0.289733	0	NA	NA	NA	NA	NA	NA	PLXNA2	0.33174	0
NA	NA	NA	NA	NA	NA	NA	NA	NA	CCNL1	0.264043	1.92e-13	H2AZ1	0.289286	0	NA	NA	NA	NA	NA	NA	SCP2	0.331025	0
NA	NA	NA	NA	NA	NA	NA	NA	NA	CDKN1A	0.26399	5.26e-37	CD40	0.288793	0	NA	NA	NA	NA	NA	NA	ITGA2	0.33086	0
NA	NA	NA	NA	NA	NA	NA	NA	NA	SNX3	0.263645	1.64e-19	TFPT	0.288712	0	NA	NA	NA	NA	NA	NA	AK2	0.330749	0
NA	NA	NA	NA	NA	NA	NA	NA	NA	SOGA1	0.263433	4.08e-63	GLMP	0.288394	0	NA	NA	NA	NA	NA	NA	EHD2	0.330593	0
NA	NA	NA	NA	NA	NA	NA	NA	NA	SP110	0.263318	9.99e-14	LILRA5	0.288122	0	NA	NA	NA	NA	NA	NA	MICOS13	0.330178	1.3e-254
NA	NA	NA	NA	NA	NA	NA	NA	NA	CPT1A	0.262481	4e-22	FRMD4A	0.288006	0	NA	NA	NA	NA	NA	NA	HS6ST2	0.330136	0
NA	NA	NA	NA	NA	NA	NA	NA	NA	SLC38A1	0.262203	1.76e-22	FRMD4B	0.287868	0	NA	NA	NA	NA	NA	NA	PLAAT3	0.329918	0
NA	NA	NA	NA	NA	NA	NA	NA	NA	FIP1L1	0.261574	3.34e-18	FCHO2	0.287728	0	NA	NA	NA	NA	NA	NA	OAT	0.329902	0
NA	NA	NA	NA	NA	NA	NA	NA	NA	CLASRP	0.261109	1.39e-22	ATP5MD	0.28725	0	NA	NA	NA	NA	NA	NA	RHOBTB3	0.329462	0
NA	NA	NA	NA	NA	NA	NA	NA	NA	SEPTIN9	0.261039	2.71e-06	CTNNB1	0.287091	0	NA	NA	NA	NA	NA	NA	NR4A1	0.329093	9.79e-227
NA	NA	NA	NA	NA	NA	NA	NA	NA	KYNU	0.259695	6.41e-31	MAP3K8	0.287005	0	NA	NA	NA	NA	NA	NA	LINC00342	0.329062	5.06e-246
NA	NA	NA	NA	NA	NA	NA	NA	NA	DBI	0.258735	6.91e-29	AGPAT2	0.285864	0	NA	NA	NA	NA	NA	NA	SMARCA4	0.328963	0
NA	NA	NA	NA	NA	NA	NA	NA	NA	H2BC12	0.257723	2.44e-38	PRCP	0.285722	0	NA	NA	NA	NA	NA	NA	NUPR1	0.328829	5.19e-268
NA	NA	NA	NA	NA	NA	NA	NA	NA	ABHD6	0.256644	2.88e-38	MKNK1	0.285388	0	NA	NA	NA	NA	NA	NA	FHL2	0.328722	0
NA	NA	NA	NA	NA	NA	NA	NA	NA	FRYL	0.256612	3.79e-14	FLVCR2	0.285356	0	NA	NA	NA	NA	NA	NA	IDH1	0.328012	6.57e-217
NA	NA	NA	NA	NA	NA	NA	NA	NA	ZDHHC14	0.256554	1.62e-51	SPRED1	0.28534	0	NA	NA	NA	NA	NA	NA	SMARCA1	0.327733	0
NA	NA	NA	NA	NA	NA	NA	NA	NA	RPN1	0.256508	4.4e-16	FABP3	0.285164	0	NA	NA	NA	NA	NA	NA	PTK7	0.327599	0
NA	NA	NA	NA	NA	NA	NA	NA	NA	BRD2	0.256262	6.3e-10	BST2	0.28489	0	NA	NA	NA	NA	NA	NA	TCEA1	0.32703	1.26e-269
NA	NA	NA	NA	NA	NA	NA	NA	NA	TTC17	0.25596	6.43e-13	PEPD	0.284646	0	NA	NA	NA	NA	NA	NA	LINC00467	0.326457	0
NA	NA	NA	NA	NA	NA	NA	NA	NA	ACTN4	0.255288	1.6e-21	SMIM30	0.284569	0	NA	NA	NA	NA	NA	NA	C1R	0.326345	0
NA	NA	NA	NA	NA	NA	NA	NA	NA	RPS6KA2	0.255138	4.72e-47	GRK3	0.284162	0	NA	NA	NA	NA	NA	NA	HOOK2	0.325857	0
NA	NA	NA	NA	NA	NA	NA	NA	NA	NADSYN1	0.255034	1.83e-20	IER5	0.283928	0	NA	NA	NA	NA	NA	NA	TMEM179B	0.325805	0
NA	NA	NA	NA	NA	NA	NA	NA	NA	PAN3	0.254913	8.54e-25	OSBPL1A	0.283865	0	NA	NA	NA	NA	NA	NA	MRPL13	0.325649	0
NA	NA	NA	NA	NA	NA	NA	NA	NA	SUPT5H	0.254011	4.5e-16	RXRA	0.282989	0	NA	NA	NA	NA	NA	NA	LRP5	0.3253	0
NA	NA	NA	NA	NA	NA	NA	NA	NA	NMT1	0.253926	1.9e-20	ATP1B1	0.282595	0	NA	NA	NA	NA	NA	NA	DNAH5	0.325291	0
NA	NA	NA	NA	NA	NA	NA	NA	NA	DAPK1	0.253847	1.51e-41	CD1E	0.282316	0	NA	NA	NA	NA	NA	NA	EVA1C	0.32509	0
NA	NA	NA	NA	NA	NA	NA	NA	NA	CAPN15	0.253794	3.75e-37	ARHGAP10	0.282136	0	NA	NA	NA	NA	NA	NA	PLS1	0.325008	0
NA	NA	NA	NA	NA	NA	NA	NA	NA	AC245014.3	0.253507	2.84e-40	TNFRSF1A	0.281965	0	NA	NA	NA	NA	NA	NA	DPM2	0.324908	0
NA	NA	NA	NA	NA	NA	NA	NA	NA	NBDY	0.253474	1.16e-19	ATP5PF	0.281917	0	NA	NA	NA	NA	NA	NA	CHCHD1	0.324592	0
NA	NA	NA	NA	NA	NA	NA	NA	NA	PHC3	0.253428	7.59e-18	DOK2	0.281164	0	NA	NA	NA	NA	NA	NA	FAAP20	0.324028	0
NA	NA	NA	NA	NA	NA	NA	NA	NA	CGAS	0.253267	2.56e-33	AC026369.3	0.281146	0	NA	NA	NA	NA	NA	NA	CLDN1	0.323728	0
NA	NA	NA	NA	NA	NA	NA	NA	NA	VAV3	0.253199	2e-27	ITPR2	0.280672	0	NA	NA	NA	NA	NA	NA	PARD6B	0.323716	0
NA	NA	NA	NA	NA	NA	NA	NA	NA	PEA15	0.252983	2.87e-31	TCN2	0.28064	0	NA	NA	NA	NA	NA	NA	BCL2L1	0.323495	9.76e-276
NA	NA	NA	NA	NA	NA	NA	NA	NA	DDX5	0.252951	2.02e-22	HK2	0.280211	0	NA	NA	NA	NA	NA	NA	SCRN1	0.323137	0
NA	NA	NA	NA	NA	NA	NA	NA	NA	MIA3	0.252719	1.63e-14	IFI27L2	0.279672	0	NA	NA	NA	NA	NA	NA	ITGB1	0.323134	1.27e-240
NA	NA	NA	NA	NA	NA	NA	NA	NA	TIFAB	0.252304	2.69e-82	PTPRE	0.279538	0	NA	NA	NA	NA	NA	NA	MRPL55	0.322725	0
NA	NA	NA	NA	NA	NA	NA	NA	NA	DNAJC3	0.252158	1.07e-17	UQCRC1	0.279495	0	NA	NA	NA	NA	NA	NA	MUC4	0.322721	0
NA	NA	NA	NA	NA	NA	NA	NA	NA	LSP1	0.251803	1.25e-25	GLB1	0.279392	0	NA	NA	NA	NA	NA	NA	TMCO1	0.322629	0
NA	NA	NA	NA	NA	NA	NA	NA	NA	NUP210	0.251566	9.69e-20	RAB5C	0.27931	0	NA	NA	NA	NA	NA	NA	MAP1B	0.322319	0
NA	NA	NA	NA	NA	NA	NA	NA	NA	IKZF1	0.251313	7.09e-09	PARVB	0.279044	0	NA	NA	NA	NA	NA	NA	GGCX	0.322238	0
NA	NA	NA	NA	NA	NA	NA	NA	NA	ROMO1	0.250902	1.56e-16	PLEKHO2	0.278461	0	NA	NA	NA	NA	NA	NA	YIPF6	0.322068	0
NA	NA	NA	NA	NA	NA	NA	NA	NA	SON	0.250698	3.88e-11	GNPDA1	0.27842	0	NA	NA	NA	NA	NA	NA	SMPDL3B	0.322037	0
NA	NA	NA	NA	NA	NA	NA	NA	NA	LINC02256	0.250637	3.28e-26	ATP5F1C	0.278324	0	NA	NA	NA	NA	NA	NA	STK39	0.321615	0
NA	NA	NA	NA	NA	NA	NA	NA	NA	ATAD2B	0.250442	2.55e-16	CLIC1	0.277034	0	NA	NA	NA	NA	NA	NA	NDUFA6	0.321511	1.57e-257
NA	NA	NA	NA	NA	NA	NA	NA	NA	DMXL2	0.250218	6.64e-39	PAPSS1	0.276576	0	NA	NA	NA	NA	NA	NA	LYPLA1	0.320794	0
NA	NA	NA	NA	NA	NA	NA	NA	NA	NEMF	0.250103	6.02e-12	APIP	0.276468	0	NA	NA	NA	NA	NA	NA	BLVRA	0.32024	0
NA	NA	NA	NA	NA	NA	NA	NA	NA	PFKL	0.250011	4.5e-16	UBB	0.276402	0	NA	NA	NA	NA	NA	NA	TMEM141	0.320224	0
NA	NA	NA	NA	NA	NA	NA	NA	NA	NA	NA	NA	PLD4	0.276231	0	NA	NA	NA	NA	NA	NA	SEC61B	0.319865	5.14e-199
NA	NA	NA	NA	NA	NA	NA	NA	NA	NA	NA	NA	CASP1	0.275772	0	NA	NA	NA	NA	NA	NA	PTGS2	0.319636	1.38e-275
NA	NA	NA	NA	NA	NA	NA	NA	NA	NA	NA	NA	ADGRE2	0.275603	0	NA	NA	NA	NA	NA	NA	COX6C	0.319621	5.7e-137
NA	NA	NA	NA	NA	NA	NA	NA	NA	NA	NA	NA	SH3BGRL3	0.275504	8.87e-258	NA	NA	NA	NA	NA	NA	ARSD	0.319611	0
NA	NA	NA	NA	NA	NA	NA	NA	NA	NA	NA	NA	CXCL2	0.274704	0	NA	NA	NA	NA	NA	NA	CPNE3	0.319072	0
NA	NA	NA	NA	NA	NA	NA	NA	NA	NA	NA	NA	FGD4	0.274688	0	NA	NA	NA	NA	NA	NA	SLC25A29	0.318483	0
NA	NA	NA	NA	NA	NA	NA	NA	NA	NA	NA	NA	SLC25A24	0.274363	0	NA	NA	NA	NA	NA	NA	LTBP3	0.318052	0
NA	NA	NA	NA	NA	NA	NA	NA	NA	NA	NA	NA	RGS10	0.274028	0	NA	NA	NA	NA	NA	NA	NDUFA5	0.317736	0
NA	NA	NA	NA	NA	NA	NA	NA	NA	NA	NA	NA	ENTPD1	0.273545	0	NA	NA	NA	NA	NA	NA	COA4	0.317682	0
NA	NA	NA	NA	NA	NA	NA	NA	NA	NA	NA	NA	LMO2	0.273275	0	NA	NA	NA	NA	NA	NA	PPP1R12B	0.317336	0
NA	NA	NA	NA	NA	NA	NA	NA	NA	NA	NA	NA	TMEM147	0.273081	0	NA	NA	NA	NA	NA	NA	PAFAH1B3	0.31718	0
NA	NA	NA	NA	NA	NA	NA	NA	NA	NA	NA	NA	PSMA4	0.273043	0	NA	NA	NA	NA	NA	NA	TOP1	0.316748	3.54e-291
NA	NA	NA	NA	NA	NA	NA	NA	NA	NA	NA	NA	C9orf72	0.272895	0	NA	NA	NA	NA	NA	NA	TMED3	0.31654	5.64e-303
NA	NA	NA	NA	NA	NA	NA	NA	NA	NA	NA	NA	PARP14	0.272551	0	NA	NA	NA	NA	NA	NA	NUDC	0.316284	0
NA	NA	NA	NA	NA	NA	NA	NA	NA	NA	NA	NA	PRELID1	0.272487	0	NA	NA	NA	NA	NA	NA	RBX1	0.316247	7.64e-254
NA	NA	NA	NA	NA	NA	NA	NA	NA	NA	NA	NA	GNA13	0.272156	0	NA	NA	NA	NA	NA	NA	ANKRD50	0.315573	0
NA	NA	NA	NA	NA	NA	NA	NA	NA	NA	NA	NA	ARHGEF10L	0.272096	0	NA	NA	NA	NA	NA	NA	TXNRD1	0.314624	1.15e-208
NA	NA	NA	NA	NA	NA	NA	NA	NA	NA	NA	NA	HEBP1	0.271623	0	NA	NA	NA	NA	NA	NA	WWTR1	0.314614	0
NA	NA	NA	NA	NA	NA	NA	NA	NA	NA	NA	NA	SLC40A1	0.271604	0	NA	NA	NA	NA	NA	NA	BAG1	0.314109	2.41e-286
NA	NA	NA	NA	NA	NA	NA	NA	NA	NA	NA	NA	ARHGAP31	0.271551	0	NA	NA	NA	NA	NA	NA	COQ4	0.313622	0
NA	NA	NA	NA	NA	NA	NA	NA	NA	NA	NA	NA	SEC14L1	0.271493	0	NA	NA	NA	NA	NA	NA	EMC2	0.313607	0
NA	NA	NA	NA	NA	NA	NA	NA	NA	NA	NA	NA	FLNA	0.271036	0	NA	NA	NA	NA	NA	NA	NUDT14	0.313192	0
NA	NA	NA	NA	NA	NA	NA	NA	NA	NA	NA	NA	GAPDH	0.271002	0	NA	NA	NA	NA	NA	NA	PTPRK	0.313163	0
NA	NA	NA	NA	NA	NA	NA	NA	NA	NA	NA	NA	MITF	0.270298	0	NA	NA	NA	NA	NA	NA	MYL9	0.312653	0
NA	NA	NA	NA	NA	NA	NA	NA	NA	NA	NA	NA	CAMTA1	0.27024	0	NA	NA	NA	NA	NA	NA	STEAP3	0.312642	0
NA	NA	NA	NA	NA	NA	NA	NA	NA	NA	NA	NA	ZNF331	0.270223	0	NA	NA	NA	NA	NA	NA	ZFAS1	0.312302	3.03e-255
NA	NA	NA	NA	NA	NA	NA	NA	NA	NA	NA	NA	TLN1	0.269991	0	NA	NA	NA	NA	NA	NA	NAPRT	0.31226	0
NA	NA	NA	NA	NA	NA	NA	NA	NA	NA	NA	NA	ELOC	0.269801	0	NA	NA	NA	NA	NA	NA	PTPN12	0.311981	8.44e-263
NA	NA	NA	NA	NA	NA	NA	NA	NA	NA	NA	NA	DNAJA1	0.269597	0	NA	NA	NA	NA	NA	NA	LEPROT	0.311675	0
NA	NA	NA	NA	NA	NA	NA	NA	NA	NA	NA	NA	SECTM1	0.269564	0	NA	NA	NA	NA	NA	NA	ACP1	0.311486	0
NA	NA	NA	NA	NA	NA	NA	NA	NA	NA	NA	NA	FUCA2	0.269125	0	NA	NA	NA	NA	NA	NA	GSE1	0.311359	0
NA	NA	NA	NA	NA	NA	NA	NA	NA	NA	NA	NA	SAT2	0.268664	0	NA	NA	NA	NA	NA	NA	DNALI1	0.311269	0
NA	NA	NA	NA	NA	NA	NA	NA	NA	NA	NA	NA	AVPI1	0.268093	0	NA	NA	NA	NA	NA	NA	DNAJC3	0.311254	1.35e-261
NA	NA	NA	NA	NA	NA	NA	NA	NA	NA	NA	NA	EMP3	0.267671	0	NA	NA	NA	NA	NA	NA	RUNX1	0.310999	0
NA	NA	NA	NA	NA	NA	NA	NA	NA	NA	NA	NA	SPINT2	0.267582	0	NA	NA	NA	NA	NA	NA	TRMT112	0.310904	4.7e-179
NA	NA	NA	NA	NA	NA	NA	NA	NA	NA	NA	NA	DENND5A	0.267232	0	NA	NA	NA	NA	NA	NA	NUTF2	0.310851	0
NA	NA	NA	NA	NA	NA	NA	NA	NA	NA	NA	NA	EPSTI1	0.267179	0	NA	NA	NA	NA	NA	NA	CDH3	0.310773	0
NA	NA	NA	NA	NA	NA	NA	NA	NA	NA	NA	NA	GADD45B	0.267151	0	NA	NA	NA	NA	NA	NA	LAMC2	0.310698	0
NA	NA	NA	NA	NA	NA	NA	NA	NA	NA	NA	NA	PFDN2	0.266674	0	NA	NA	NA	NA	NA	NA	TMEM98	0.31056	0
NA	NA	NA	NA	NA	NA	NA	NA	NA	NA	NA	NA	CD300C	0.266534	0	NA	NA	NA	NA	NA	NA	DESI2	0.310301	0
NA	NA	NA	NA	NA	NA	NA	NA	NA	NA	NA	NA	ETHE1	0.266487	0	NA	NA	NA	NA	NA	NA	EXPH5	0.309652	0
NA	NA	NA	NA	NA	NA	NA	NA	NA	NA	NA	NA	FNIP2	0.266317	0	NA	NA	NA	NA	NA	NA	UQCC3	0.309641	0
NA	NA	NA	NA	NA	NA	NA	NA	NA	NA	NA	NA	TUBA1A	0.266173	0	NA	NA	NA	NA	NA	NA	WEE1	0.309394	0
NA	NA	NA	NA	NA	NA	NA	NA	NA	NA	NA	NA	SVIL	0.2659	0	NA	NA	NA	NA	NA	NA	ERH	0.3093	1.32e-247
NA	NA	NA	NA	NA	NA	NA	NA	NA	NA	NA	NA	CDC42	0.265894	0	NA	NA	NA	NA	NA	NA	ENSA	0.308604	0
NA	NA	NA	NA	NA	NA	NA	NA	NA	NA	NA	NA	IL3RA	0.265781	0	NA	NA	NA	NA	NA	NA	MTX2	0.308541	0
NA	NA	NA	NA	NA	NA	NA	NA	NA	NA	NA	NA	P2RX4	0.265741	0	NA	NA	NA	NA	NA	NA	IL13RA1	0.308412	1.81e-250
NA	NA	NA	NA	NA	NA	NA	NA	NA	NA	NA	NA	NDUFA6	0.265674	0	NA	NA	NA	NA	NA	NA	KCNK1	0.308348	0
NA	NA	NA	NA	NA	NA	NA	NA	NA	NA	NA	NA	ACTR2	0.265256	0	NA	NA	NA	NA	NA	NA	MRPL20	0.308112	6.01e-306
NA	NA	NA	NA	NA	NA	NA	NA	NA	NA	NA	NA	C20orf27	0.265102	0	NA	NA	NA	NA	NA	NA	CHP1	0.30807	6.05e-280
NA	NA	NA	NA	NA	NA	NA	NA	NA	NA	NA	NA	RTN1	0.26474	0	NA	NA	NA	NA	NA	NA	RHOD	0.30802	0
NA	NA	NA	NA	NA	NA	NA	NA	NA	NA	NA	NA	CHMP2A	0.264521	0	NA	NA	NA	NA	NA	NA	PRRG4	0.307998	0
NA	NA	NA	NA	NA	NA	NA	NA	NA	NA	NA	NA	NDUFS5	0.264076	0	NA	NA	NA	NA	NA	NA	TMEM87A	0.307984	0
NA	NA	NA	NA	NA	NA	NA	NA	NA	NA	NA	NA	NUDT16	0.263993	0	NA	NA	NA	NA	NA	NA	TRIB1	0.307608	0
NA	NA	NA	NA	NA	NA	NA	NA	NA	NA	NA	NA	STAC	0.263104	0	NA	NA	NA	NA	NA	NA	CISD1	0.307293	0
NA	NA	NA	NA	NA	NA	NA	NA	NA	NA	NA	NA	ZFHX3	0.262742	0	NA	NA	NA	NA	NA	NA	AHCYL1	0.30675	0
NA	NA	NA	NA	NA	NA	NA	NA	NA	NA	NA	NA	NUDT3	0.262606	0	NA	NA	NA	NA	NA	NA	FDPS	0.306489	0
NA	NA	NA	NA	NA	NA	NA	NA	NA	NA	NA	NA	ROMO1	0.262199	0	NA	NA	NA	NA	NA	NA	CTBP2	0.306326	0
NA	NA	NA	NA	NA	NA	NA	NA	NA	NA	NA	NA	ASGR1	0.262029	0	NA	NA	NA	NA	NA	NA	CAMTA1	0.306317	0
NA	NA	NA	NA	NA	NA	NA	NA	NA	NA	NA	NA	COMMD9	0.261949	0	NA	NA	NA	NA	NA	NA	PFN2	0.306056	0
NA	NA	NA	NA	NA	NA	NA	NA	NA	NA	NA	NA	SNX8	0.261874	0	NA	NA	NA	NA	NA	NA	SPINK1	0.306032	0
NA	NA	NA	NA	NA	NA	NA	NA	NA	NA	NA	NA	ITGA5	0.261823	0	NA	NA	NA	NA	NA	NA	TMEM163	0.305998	0
NA	NA	NA	NA	NA	NA	NA	NA	NA	NA	NA	NA	FCER1A	0.26178	0	NA	NA	NA	NA	NA	NA	ATP5PF	0.305935	1.49e-214
NA	NA	NA	NA	NA	NA	NA	NA	NA	NA	NA	NA	ARPC2	0.260988	0	NA	NA	NA	NA	NA	NA	ARL3	0.305919	0
NA	NA	NA	NA	NA	NA	NA	NA	NA	NA	NA	NA	SLC37A2	0.260747	0	NA	NA	NA	NA	NA	NA	NET1	0.305882	0
NA	NA	NA	NA	NA	NA	NA	NA	NA	NA	NA	NA	PGK1	0.260666	0	NA	NA	NA	NA	NA	NA	BANF1	0.305773	0
NA	NA	NA	NA	NA	NA	NA	NA	NA	NA	NA	NA	PER1	0.260076	0	NA	NA	NA	NA	NA	NA	EPN2	0.305501	0
NA	NA	NA	NA	NA	NA	NA	NA	NA	NA	NA	NA	RELT	0.259911	0	NA	NA	NA	NA	NA	NA	LAGE3	0.305335	0
NA	NA	NA	NA	NA	NA	NA	NA	NA	NA	NA	NA	CALR	0.259843	0	NA	NA	NA	NA	NA	NA	CADPS2	0.303975	0
NA	NA	NA	NA	NA	NA	NA	NA	NA	NA	NA	NA	CD58	0.259739	0	NA	NA	NA	NA	NA	NA	PDCD5	0.303842	0
NA	NA	NA	NA	NA	NA	NA	NA	NA	NA	NA	NA	PYGL	0.259471	0	NA	NA	NA	NA	NA	NA	UGCG	0.303806	0
NA	NA	NA	NA	NA	NA	NA	NA	NA	NA	NA	NA	MGLL	0.259069	0	NA	NA	NA	NA	NA	NA	PPP1CB	0.303675	0
NA	NA	NA	NA	NA	NA	NA	NA	NA	NA	NA	NA	ATP2A2	0.258627	0	NA	NA	NA	NA	NA	NA	GOLGB1	0.303521	5.61e-298
NA	NA	NA	NA	NA	NA	NA	NA	NA	NA	NA	NA	VPS35	0.258387	0	NA	NA	NA	NA	NA	NA	FBXO2	0.30351	0
NA	NA	NA	NA	NA	NA	NA	NA	NA	NA	NA	NA	BAX	0.257862	0	NA	NA	NA	NA	NA	NA	PRODH	0.303052	0
NA	NA	NA	NA	NA	NA	NA	NA	NA	NA	NA	NA	COPRS	0.257845	0	NA	NA	NA	NA	NA	NA	EPS8L1	0.30301	0
NA	NA	NA	NA	NA	NA	NA	NA	NA	NA	NA	NA	HCFC1R1	0.257774	0	NA	NA	NA	NA	NA	NA	LRP6	0.30282	0
NA	NA	NA	NA	NA	NA	NA	NA	NA	NA	NA	NA	GBP1	0.257713	0	NA	NA	NA	NA	NA	NA	MRPS6	0.302721	7.67e-274
NA	NA	NA	NA	NA	NA	NA	NA	NA	NA	NA	NA	SIDT2	0.257379	0	NA	NA	NA	NA	NA	NA	KIAA1217	0.302229	0
NA	NA	NA	NA	NA	NA	NA	NA	NA	NA	NA	NA	HDLBP	0.257305	0	NA	NA	NA	NA	NA	NA	ZNF385B	0.301974	0
NA	NA	NA	NA	NA	NA	NA	NA	NA	NA	NA	NA	ISG15	0.257108	0	NA	NA	NA	NA	NA	NA	PLPP5	0.301966	0
NA	NA	NA	NA	NA	NA	NA	NA	NA	NA	NA	NA	RBP4	0.257027	0	NA	NA	NA	NA	NA	NA	GGCT	0.301779	2.32e-308
NA	NA	NA	NA	NA	NA	NA	NA	NA	NA	NA	NA	CSF2RB	0.25691	0	NA	NA	NA	NA	NA	NA	TBCA	0.301675	5.11e-219
NA	NA	NA	NA	NA	NA	NA	NA	NA	NA	NA	NA	BEST1	0.256751	0	NA	NA	NA	NA	NA	NA	FAM120A	0.301665	0
NA	NA	NA	NA	NA	NA	NA	NA	NA	NA	NA	NA	DBNL	0.256105	0	NA	NA	NA	NA	NA	NA	MROH6	0.301498	0
NA	NA	NA	NA	NA	NA	NA	NA	NA	NA	NA	NA	NDUFB3	0.255969	0	NA	NA	NA	NA	NA	NA	ABCA3	0.30148	0
NA	NA	NA	NA	NA	NA	NA	NA	NA	NA	NA	NA	SLIRP	0.255957	0	NA	NA	NA	NA	NA	NA	TFCP2L1	0.301287	0
NA	NA	NA	NA	NA	NA	NA	NA	NA	NA	NA	NA	MCTP1	0.25566	0	NA	NA	NA	NA	NA	NA	ADIPOR1	0.301219	0
NA	NA	NA	NA	NA	NA	NA	NA	NA	NA	NA	NA	LAT2	0.255637	0	NA	NA	NA	NA	NA	NA	GCLC	0.301179	9.55e-160
NA	NA	NA	NA	NA	NA	NA	NA	NA	NA	NA	NA	SIRPB1	0.255404	0	NA	NA	NA	NA	NA	NA	TPD52L2	0.300821	1.54e-305
NA	NA	NA	NA	NA	NA	NA	NA	NA	NA	NA	NA	IQGAP1	0.25534	0	NA	NA	NA	NA	NA	NA	VCL	0.30051	0
NA	NA	NA	NA	NA	NA	NA	NA	NA	NA	NA	NA	NDUFV3	0.255134	0	NA	NA	NA	NA	NA	NA	PMVK	0.300412	0
NA	NA	NA	NA	NA	NA	NA	NA	NA	NA	NA	NA	SDSL	0.254879	0	NA	NA	NA	NA	NA	NA	CDS1	0.300337	0
NA	NA	NA	NA	NA	NA	NA	NA	NA	NA	NA	NA	RAPGEF1	0.254463	0	NA	NA	NA	NA	NA	NA	DAAM1	0.300086	0
NA	NA	NA	NA	NA	NA	NA	NA	NA	NA	NA	NA	SH2B3	0.254394	0	NA	NA	NA	NA	NA	NA	MALSU1	0.300029	0
NA	NA	NA	NA	NA	NA	NA	NA	NA	NA	NA	NA	ALAS1	0.254322	0	NA	NA	NA	NA	NA	NA	CCDC47	0.299724	5.3e-292
NA	NA	NA	NA	NA	NA	NA	NA	NA	NA	NA	NA	BLOC1S1	0.253874	0	NA	NA	NA	NA	NA	NA	FGGY	0.299433	0
NA	NA	NA	NA	NA	NA	NA	NA	NA	NA	NA	NA	MIS18BP1	0.253702	0	NA	NA	NA	NA	NA	NA	BACE2	0.299247	0
NA	NA	NA	NA	NA	NA	NA	NA	NA	NA	NA	NA	PKIB	0.253649	0	NA	NA	NA	NA	NA	NA	HSP90AA1	0.29923	2.71e-85
NA	NA	NA	NA	NA	NA	NA	NA	NA	NA	NA	NA	NR4A3	0.25361	0	NA	NA	NA	NA	NA	NA	C1orf198	0.298836	0
NA	NA	NA	NA	NA	NA	NA	NA	NA	NA	NA	NA	TRPV2	0.253405	0	NA	NA	NA	NA	NA	NA	ATP5MC3	0.298744	2.48e-196
NA	NA	NA	NA	NA	NA	NA	NA	NA	NA	NA	NA	FLOT1	0.253287	0	NA	NA	NA	NA	NA	NA	ATP5MPL	0.298602	8.67e-243
NA	NA	NA	NA	NA	NA	NA	NA	NA	NA	NA	NA	FES	0.253275	0	NA	NA	NA	NA	NA	NA	MMP28	0.298383	0
NA	NA	NA	NA	NA	NA	NA	NA	NA	NA	NA	NA	TAGLN2	0.253165	0	NA	NA	NA	NA	NA	NA	MRTFB	0.298068	0
NA	NA	NA	NA	NA	NA	NA	NA	NA	NA	NA	NA	OAS1	0.253033	0	NA	NA	NA	NA	NA	NA	MRPL40	0.297492	0
NA	NA	NA	NA	NA	NA	NA	NA	NA	NA	NA	NA	CD302	0.252894	0	NA	NA	NA	NA	NA	NA	RUVBL2	0.29749	0
NA	NA	NA	NA	NA	NA	NA	NA	NA	NA	NA	NA	SLFN11	0.252796	0	NA	NA	NA	NA	NA	NA	ATRAID	0.297259	7.98e-283
NA	NA	NA	NA	NA	NA	NA	NA	NA	NA	NA	NA	MINK1	0.252672	0	NA	NA	NA	NA	NA	NA	TRAPPC2L	0.297029	0
NA	NA	NA	NA	NA	NA	NA	NA	NA	NA	NA	NA	MSRB2	0.252418	0	NA	NA	NA	NA	NA	NA	CDC42EP1	0.296535	0
NA	NA	NA	NA	NA	NA	NA	NA	NA	NA	NA	NA	FERMT3	0.2522	0	NA	NA	NA	NA	NA	NA	ZNF503	0.296187	0
NA	NA	NA	NA	NA	NA	NA	NA	NA	NA	NA	NA	PPP1R15A	0.252152	0	NA	NA	NA	NA	NA	NA	PMEPA1	0.296043	0
NA	NA	NA	NA	NA	NA	NA	NA	NA	NA	NA	NA	SLC16A10	0.252088	0	NA	NA	NA	NA	NA	NA	CSRP1	0.29603	8.12e-288
NA	NA	NA	NA	NA	NA	NA	NA	NA	NA	NA	NA	SEC61G	0.251465	0	NA	NA	NA	NA	NA	NA	SGCE	0.295998	0
NA	NA	NA	NA	NA	NA	NA	NA	NA	NA	NA	NA	TMBIM1	0.251341	0	NA	NA	NA	NA	NA	NA	PEBP4	0.295778	0
NA	NA	NA	NA	NA	NA	NA	NA	NA	NA	NA	NA	YIF1B	0.251134	0	NA	NA	NA	NA	NA	NA	ARF1	0.295657	2.76e-214
NA	NA	NA	NA	NA	NA	NA	NA	NA	NA	NA	NA	SQSTM1	0.250959	0	NA	NA	NA	NA	NA	NA	RAB17	0.295563	0
NA	NA	NA	NA	NA	NA	NA	NA	NA	NA	NA	NA	TET2	0.250408	0	NA	NA	NA	NA	NA	NA	B9D1	0.29555	0
NA	NA	NA	NA	NA	NA	NA	NA	NA	NA	NA	NA	NA	NA	NA	NA	NA	NA	NA	NA	NA	ACTN4	0.295455	0
NA	NA	NA	NA	NA	NA	NA	NA	NA	NA	NA	NA	NA	NA	NA	NA	NA	NA	NA	NA	NA	GDE1	0.295296	0
NA	NA	NA	NA	NA	NA	NA	NA	NA	NA	NA	NA	NA	NA	NA	NA	NA	NA	NA	NA	NA	TMEM159	0.294949	0
NA	NA	NA	NA	NA	NA	NA	NA	NA	NA	NA	NA	NA	NA	NA	NA	NA	NA	NA	NA	NA	POMP	0.294914	0
NA	NA	NA	NA	NA	NA	NA	NA	NA	NA	NA	NA	NA	NA	NA	NA	NA	NA	NA	NA	NA	NXN	0.294153	0
NA	NA	NA	NA	NA	NA	NA	NA	NA	NA	NA	NA	NA	NA	NA	NA	NA	NA	NA	NA	NA	NDNF	0.294099	0
NA	NA	NA	NA	NA	NA	NA	NA	NA	NA	NA	NA	NA	NA	NA	NA	NA	NA	NA	NA	NA	CFH	0.293949	0
NA	NA	NA	NA	NA	NA	NA	NA	NA	NA	NA	NA	NA	NA	NA	NA	NA	NA	NA	NA	NA	PRKAR1A	0.293587	0
NA	NA	NA	NA	NA	NA	NA	NA	NA	NA	NA	NA	NA	NA	NA	NA	NA	NA	NA	NA	NA	ANXA5	0.293416	0
NA	NA	NA	NA	NA	NA	NA	NA	NA	NA	NA	NA	NA	NA	NA	NA	NA	NA	NA	NA	NA	SFTA1P	0.293248	0
NA	NA	NA	NA	NA	NA	NA	NA	NA	NA	NA	NA	NA	NA	NA	NA	NA	NA	NA	NA	NA	NHP2	0.293194	6.26e-302
NA	NA	NA	NA	NA	NA	NA	NA	NA	NA	NA	NA	NA	NA	NA	NA	NA	NA	NA	NA	NA	YIPF2	0.293156	0
NA	NA	NA	NA	NA	NA	NA	NA	NA	NA	NA	NA	NA	NA	NA	NA	NA	NA	NA	NA	NA	F3	0.292974	0
NA	NA	NA	NA	NA	NA	NA	NA	NA	NA	NA	NA	NA	NA	NA	NA	NA	NA	NA	NA	NA	BOLA3	0.292828	0
NA	NA	NA	NA	NA	NA	NA	NA	NA	NA	NA	NA	NA	NA	NA	NA	NA	NA	NA	NA	NA	PDXDC1	0.292783	0
NA	NA	NA	NA	NA	NA	NA	NA	NA	NA	NA	NA	NA	NA	NA	NA	NA	NA	NA	NA	NA	IFT27	0.292612	0
NA	NA	NA	NA	NA	NA	NA	NA	NA	NA	NA	NA	NA	NA	NA	NA	NA	NA	NA	NA	NA	CHCHD5	0.292414	0
NA	NA	NA	NA	NA	NA	NA	NA	NA	NA	NA	NA	NA	NA	NA	NA	NA	NA	NA	NA	NA	DUSP1	0.292179	1.92e-203
NA	NA	NA	NA	NA	NA	NA	NA	NA	NA	NA	NA	NA	NA	NA	NA	NA	NA	NA	NA	NA	MAST4	0.291866	0
NA	NA	NA	NA	NA	NA	NA	NA	NA	NA	NA	NA	NA	NA	NA	NA	NA	NA	NA	NA	NA	IFT43	0.291831	0
NA	NA	NA	NA	NA	NA	NA	NA	NA	NA	NA	NA	NA	NA	NA	NA	NA	NA	NA	NA	NA	MXRA7	0.291602	0
NA	NA	NA	NA	NA	NA	NA	NA	NA	NA	NA	NA	NA	NA	NA	NA	NA	NA	NA	NA	NA	ITGB4	0.291485	0
NA	NA	NA	NA	NA	NA	NA	NA	NA	NA	NA	NA	NA	NA	NA	NA	NA	NA	NA	NA	NA	CCT6A	0.291205	0
NA	NA	NA	NA	NA	NA	NA	NA	NA	NA	NA	NA	NA	NA	NA	NA	NA	NA	NA	NA	NA	IFT22	0.291068	0
NA	NA	NA	NA	NA	NA	NA	NA	NA	NA	NA	NA	NA	NA	NA	NA	NA	NA	NA	NA	NA	CERS2	0.290913	0
NA	NA	NA	NA	NA	NA	NA	NA	NA	NA	NA	NA	NA	NA	NA	NA	NA	NA	NA	NA	NA	SAMD12	0.290223	0
NA	NA	NA	NA	NA	NA	NA	NA	NA	NA	NA	NA	NA	NA	NA	NA	NA	NA	NA	NA	NA	EXOSC4	0.289864	0
NA	NA	NA	NA	NA	NA	NA	NA	NA	NA	NA	NA	NA	NA	NA	NA	NA	NA	NA	NA	NA	RER1	0.289793	8.49e-307
NA	NA	NA	NA	NA	NA	NA	NA	NA	NA	NA	NA	NA	NA	NA	NA	NA	NA	NA	NA	NA	CBR3	0.289651	2.98e-269
NA	NA	NA	NA	NA	NA	NA	NA	NA	NA	NA	NA	NA	NA	NA	NA	NA	NA	NA	NA	NA	MRPL17	0.289599	0
NA	NA	NA	NA	NA	NA	NA	NA	NA	NA	NA	NA	NA	NA	NA	NA	NA	NA	NA	NA	NA	MAP4K3	0.289087	0
NA	NA	NA	NA	NA	NA	NA	NA	NA	NA	NA	NA	NA	NA	NA	NA	NA	NA	NA	NA	NA	HEBP2	0.288699	2.05e-299
NA	NA	NA	NA	NA	NA	NA	NA	NA	NA	NA	NA	NA	NA	NA	NA	NA	NA	NA	NA	NA	PHB	0.288414	0
NA	NA	NA	NA	NA	NA	NA	NA	NA	NA	NA	NA	NA	NA	NA	NA	NA	NA	NA	NA	NA	TMEM63B	0.288136	0
NA	NA	NA	NA	NA	NA	NA	NA	NA	NA	NA	NA	NA	NA	NA	NA	NA	NA	NA	NA	NA	PARVA	0.287887	0
NA	NA	NA	NA	NA	NA	NA	NA	NA	NA	NA	NA	NA	NA	NA	NA	NA	NA	NA	NA	NA	NPDC1	0.287519	0
NA	NA	NA	NA	NA	NA	NA	NA	NA	NA	NA	NA	NA	NA	NA	NA	NA	NA	NA	NA	NA	HTATIP2	0.286944	1.36e-298
NA	NA	NA	NA	NA	NA	NA	NA	NA	NA	NA	NA	NA	NA	NA	NA	NA	NA	NA	NA	NA	SNTN	0.286737	0
NA	NA	NA	NA	NA	NA	NA	NA	NA	NA	NA	NA	NA	NA	NA	NA	NA	NA	NA	NA	NA	ATP13A4	0.28665	0
NA	NA	NA	NA	NA	NA	NA	NA	NA	NA	NA	NA	NA	NA	NA	NA	NA	NA	NA	NA	NA	ITPKC	0.286504	0
NA	NA	NA	NA	NA	NA	NA	NA	NA	NA	NA	NA	NA	NA	NA	NA	NA	NA	NA	NA	NA	KCNS3	0.286237	0
NA	NA	NA	NA	NA	NA	NA	NA	NA	NA	NA	NA	NA	NA	NA	NA	NA	NA	NA	NA	NA	PCSK2	0.286072	0
NA	NA	NA	NA	NA	NA	NA	NA	NA	NA	NA	NA	NA	NA	NA	NA	NA	NA	NA	NA	NA	BUD23	0.286017	0
NA	NA	NA	NA	NA	NA	NA	NA	NA	NA	NA	NA	NA	NA	NA	NA	NA	NA	NA	NA	NA	SELENOP	0.285841	4.93e-261
NA	NA	NA	NA	NA	NA	NA	NA	NA	NA	NA	NA	NA	NA	NA	NA	NA	NA	NA	NA	NA	COL8A1	0.285435	0
NA	NA	NA	NA	NA	NA	NA	NA	NA	NA	NA	NA	NA	NA	NA	NA	NA	NA	NA	NA	NA	ATP5MC1	0.284901	1.42e-270
NA	NA	NA	NA	NA	NA	NA	NA	NA	NA	NA	NA	NA	NA	NA	NA	NA	NA	NA	NA	NA	TPI1	0.284811	7.12e-211
NA	NA	NA	NA	NA	NA	NA	NA	NA	NA	NA	NA	NA	NA	NA	NA	NA	NA	NA	NA	NA	ERO1A	0.284788	7.29e-249
NA	NA	NA	NA	NA	NA	NA	NA	NA	NA	NA	NA	NA	NA	NA	NA	NA	NA	NA	NA	NA	RAB27A	0.284423	0
NA	NA	NA	NA	NA	NA	NA	NA	NA	NA	NA	NA	NA	NA	NA	NA	NA	NA	NA	NA	NA	COPA	0.28433	0
NA	NA	NA	NA	NA	NA	NA	NA	NA	NA	NA	NA	NA	NA	NA	NA	NA	NA	NA	NA	NA	HSP90AB1	0.284185	4.23e-222
NA	NA	NA	NA	NA	NA	NA	NA	NA	NA	NA	NA	NA	NA	NA	NA	NA	NA	NA	NA	NA	NDUFS6	0.28414	1.18e-302
NA	NA	NA	NA	NA	NA	NA	NA	NA	NA	NA	NA	NA	NA	NA	NA	NA	NA	NA	NA	NA	COX5A	0.284062	5.96e-292
NA	NA	NA	NA	NA	NA	NA	NA	NA	NA	NA	NA	NA	NA	NA	NA	NA	NA	NA	NA	NA	CLTC	0.283856	0
NA	NA	NA	NA	NA	NA	NA	NA	NA	NA	NA	NA	NA	NA	NA	NA	NA	NA	NA	NA	NA	CHID1	0.283743	5.96e-283
NA	NA	NA	NA	NA	NA	NA	NA	NA	NA	NA	NA	NA	NA	NA	NA	NA	NA	NA	NA	NA	CCDC186	0.283457	0
NA	NA	NA	NA	NA	NA	NA	NA	NA	NA	NA	NA	NA	NA	NA	NA	NA	NA	NA	NA	NA	PDLIM5	0.283234	2.16e-254
NA	NA	NA	NA	NA	NA	NA	NA	NA	NA	NA	NA	NA	NA	NA	NA	NA	NA	NA	NA	NA	ARHGAP29	0.283072	0
NA	NA	NA	NA	NA	NA	NA	NA	NA	NA	NA	NA	NA	NA	NA	NA	NA	NA	NA	NA	NA	EDF1	0.282775	9.42e-153
NA	NA	NA	NA	NA	NA	NA	NA	NA	NA	NA	NA	NA	NA	NA	NA	NA	NA	NA	NA	NA	SURF4	0.282597	0
NA	NA	NA	NA	NA	NA	NA	NA	NA	NA	NA	NA	NA	NA	NA	NA	NA	NA	NA	NA	NA	RBIS	0.282507	0
NA	NA	NA	NA	NA	NA	NA	NA	NA	NA	NA	NA	NA	NA	NA	NA	NA	NA	NA	NA	NA	OBSL1	0.282485	0
NA	NA	NA	NA	NA	NA	NA	NA	NA	NA	NA	NA	NA	NA	NA	NA	NA	NA	NA	NA	NA	TMED4	0.282248	0
NA	NA	NA	NA	NA	NA	NA	NA	NA	NA	NA	NA	NA	NA	NA	NA	NA	NA	NA	NA	NA	KIF22	0.282028	0
NA	NA	NA	NA	NA	NA	NA	NA	NA	NA	NA	NA	NA	NA	NA	NA	NA	NA	NA	NA	NA	COBLL1	0.281824	0
NA	NA	NA	NA	NA	NA	NA	NA	NA	NA	NA	NA	NA	NA	NA	NA	NA	NA	NA	NA	NA	C11orf1	0.281222	0
NA	NA	NA	NA	NA	NA	NA	NA	NA	NA	NA	NA	NA	NA	NA	NA	NA	NA	NA	NA	NA	YWHAQ	0.280962	0
NA	NA	NA	NA	NA	NA	NA	NA	NA	NA	NA	NA	NA	NA	NA	NA	NA	NA	NA	NA	NA	CAST	0.280784	1.54e-228
NA	NA	NA	NA	NA	NA	NA	NA	NA	NA	NA	NA	NA	NA	NA	NA	NA	NA	NA	NA	NA	LMAN1	0.280718	0
NA	NA	NA	NA	NA	NA	NA	NA	NA	NA	NA	NA	NA	NA	NA	NA	NA	NA	NA	NA	NA	TANC2	0.28049	8.69e-259
NA	NA	NA	NA	NA	NA	NA	NA	NA	NA	NA	NA	NA	NA	NA	NA	NA	NA	NA	NA	NA	MICAL2	0.280145	0
NA	NA	NA	NA	NA	NA	NA	NA	NA	NA	NA	NA	NA	NA	NA	NA	NA	NA	NA	NA	NA	MMP7	0.280104	0
NA	NA	NA	NA	NA	NA	NA	NA	NA	NA	NA	NA	NA	NA	NA	NA	NA	NA	NA	NA	NA	NDUFB10	0.279829	1.95e-277
NA	NA	NA	NA	NA	NA	NA	NA	NA	NA	NA	NA	NA	NA	NA	NA	NA	NA	NA	NA	NA	MRPL51	0.279732	0
NA	NA	NA	NA	NA	NA	NA	NA	NA	NA	NA	NA	NA	NA	NA	NA	NA	NA	NA	NA	NA	SEMA4B	0.279548	0
NA	NA	NA	NA	NA	NA	NA	NA	NA	NA	NA	NA	NA	NA	NA	NA	NA	NA	NA	NA	NA	UNC13B	0.279398	0
NA	NA	NA	NA	NA	NA	NA	NA	NA	NA	NA	NA	NA	NA	NA	NA	NA	NA	NA	NA	NA	TMED10	0.279346	5.89e-276
NA	NA	NA	NA	NA	NA	NA	NA	NA	NA	NA	NA	NA	NA	NA	NA	NA	NA	NA	NA	NA	SIVA1	0.279188	0
NA	NA	NA	NA	NA	NA	NA	NA	NA	NA	NA	NA	NA	NA	NA	NA	NA	NA	NA	NA	NA	RNPEP	0.279178	0
NA	NA	NA	NA	NA	NA	NA	NA	NA	NA	NA	NA	NA	NA	NA	NA	NA	NA	NA	NA	NA	RRAS	0.278889	1.92e-278
NA	NA	NA	NA	NA	NA	NA	NA	NA	NA	NA	NA	NA	NA	NA	NA	NA	NA	NA	NA	NA	MYO10	0.27884	0
NA	NA	NA	NA	NA	NA	NA	NA	NA	NA	NA	NA	NA	NA	NA	NA	NA	NA	NA	NA	NA	EIF1AX	0.278597	0
NA	NA	NA	NA	NA	NA	NA	NA	NA	NA	NA	NA	NA	NA	NA	NA	NA	NA	NA	NA	NA	CCNL2	0.278265	0
NA	NA	NA	NA	NA	NA	NA	NA	NA	NA	NA	NA	NA	NA	NA	NA	NA	NA	NA	NA	NA	EVPL	0.27804	0
NA	NA	NA	NA	NA	NA	NA	NA	NA	NA	NA	NA	NA	NA	NA	NA	NA	NA	NA	NA	NA	COX17	0.278035	3.33e-261
NA	NA	NA	NA	NA	NA	NA	NA	NA	NA	NA	NA	NA	NA	NA	NA	NA	NA	NA	NA	NA	ALOX15B	0.277936	0
NA	NA	NA	NA	NA	NA	NA	NA	NA	NA	NA	NA	NA	NA	NA	NA	NA	NA	NA	NA	NA	EIF2AK1	0.277576	0
NA	NA	NA	NA	NA	NA	NA	NA	NA	NA	NA	NA	NA	NA	NA	NA	NA	NA	NA	NA	NA	PTPRU	0.277538	0
NA	NA	NA	NA	NA	NA	NA	NA	NA	NA	NA	NA	NA	NA	NA	NA	NA	NA	NA	NA	NA	FAM83H	0.277274	0
NA	NA	NA	NA	NA	NA	NA	NA	NA	NA	NA	NA	NA	NA	NA	NA	NA	NA	NA	NA	NA	KDELR3	0.277187	0
NA	NA	NA	NA	NA	NA	NA	NA	NA	NA	NA	NA	NA	NA	NA	NA	NA	NA	NA	NA	NA	ERLEC1	0.277059	0
NA	NA	NA	NA	NA	NA	NA	NA	NA	NA	NA	NA	NA	NA	NA	NA	NA	NA	NA	NA	NA	SH3D19	0.276851	0
NA	NA	NA	NA	NA	NA	NA	NA	NA	NA	NA	NA	NA	NA	NA	NA	NA	NA	NA	NA	NA	CLDN12	0.276681	0
NA	NA	NA	NA	NA	NA	NA	NA	NA	NA	NA	NA	NA	NA	NA	NA	NA	NA	NA	NA	NA	SSBP1	0.27653	2.75e-274
NA	NA	NA	NA	NA	NA	NA	NA	NA	NA	NA	NA	NA	NA	NA	NA	NA	NA	NA	NA	NA	PACSIN2	0.276189	0
NA	NA	NA	NA	NA	NA	NA	NA	NA	NA	NA	NA	NA	NA	NA	NA	NA	NA	NA	NA	NA	MCRIP2	0.275586	0
NA	NA	NA	NA	NA	NA	NA	NA	NA	NA	NA	NA	NA	NA	NA	NA	NA	NA	NA	NA	NA	KCNQ3	0.275573	0
NA	NA	NA	NA	NA	NA	NA	NA	NA	NA	NA	NA	NA	NA	NA	NA	NA	NA	NA	NA	NA	IGFBP7	0.275536	4.42e-149
NA	NA	NA	NA	NA	NA	NA	NA	NA	NA	NA	NA	NA	NA	NA	NA	NA	NA	NA	NA	NA	TCEAL9	0.275534	9.07e-278
NA	NA	NA	NA	NA	NA	NA	NA	NA	NA	NA	NA	NA	NA	NA	NA	NA	NA	NA	NA	NA	CHMP2A	0.275532	0
NA	NA	NA	NA	NA	NA	NA	NA	NA	NA	NA	NA	NA	NA	NA	NA	NA	NA	NA	NA	NA	MUC16	0.275443	0
NA	NA	NA	NA	NA	NA	NA	NA	NA	NA	NA	NA	NA	NA	NA	NA	NA	NA	NA	NA	NA	ATF3	0.274819	2.91e-123
NA	NA	NA	NA	NA	NA	NA	NA	NA	NA	NA	NA	NA	NA	NA	NA	NA	NA	NA	NA	NA	NDUFAF3	0.274784	1.13e-304
NA	NA	NA	NA	NA	NA	NA	NA	NA	NA	NA	NA	NA	NA	NA	NA	NA	NA	NA	NA	NA	MGRN1	0.274689	0
NA	NA	NA	NA	NA	NA	NA	NA	NA	NA	NA	NA	NA	NA	NA	NA	NA	NA	NA	NA	NA	PRPF6	0.274554	0
NA	NA	NA	NA	NA	NA	NA	NA	NA	NA	NA	NA	NA	NA	NA	NA	NA	NA	NA	NA	NA	KDR	0.274481	0
NA	NA	NA	NA	NA	NA	NA	NA	NA	NA	NA	NA	NA	NA	NA	NA	NA	NA	NA	NA	NA	PTP4A3	0.274301	0
NA	NA	NA	NA	NA	NA	NA	NA	NA	NA	NA	NA	NA	NA	NA	NA	NA	NA	NA	NA	NA	CMTM8	0.274256	0
NA	NA	NA	NA	NA	NA	NA	NA	NA	NA	NA	NA	NA	NA	NA	NA	NA	NA	NA	NA	NA	CADM1	0.273644	9.69e-263
NA	NA	NA	NA	NA	NA	NA	NA	NA	NA	NA	NA	NA	NA	NA	NA	NA	NA	NA	NA	NA	ESYT2	0.273588	0
NA	NA	NA	NA	NA	NA	NA	NA	NA	NA	NA	NA	NA	NA	NA	NA	NA	NA	NA	NA	NA	RAB3IP	0.273548	0
NA	NA	NA	NA	NA	NA	NA	NA	NA	NA	NA	NA	NA	NA	NA	NA	NA	NA	NA	NA	NA	SPRED2	0.273523	0
NA	NA	NA	NA	NA	NA	NA	NA	NA	NA	NA	NA	NA	NA	NA	NA	NA	NA	NA	NA	NA	RDH10	0.273496	0
NA	NA	NA	NA	NA	NA	NA	NA	NA	NA	NA	NA	NA	NA	NA	NA	NA	NA	NA	NA	NA	JPT1	0.273386	5.06e-220
NA	NA	NA	NA	NA	NA	NA	NA	NA	NA	NA	NA	NA	NA	NA	NA	NA	NA	NA	NA	NA	TM9SF2	0.273201	0
NA	NA	NA	NA	NA	NA	NA	NA	NA	NA	NA	NA	NA	NA	NA	NA	NA	NA	NA	NA	NA	MDM2	0.273185	8.84e-168
NA	NA	NA	NA	NA	NA	NA	NA	NA	NA	NA	NA	NA	NA	NA	NA	NA	NA	NA	NA	NA	SLC25A5	0.273154	4.35e-196
NA	NA	NA	NA	NA	NA	NA	NA	NA	NA	NA	NA	NA	NA	NA	NA	NA	NA	NA	NA	NA	SPIDR	0.273125	0
NA	NA	NA	NA	NA	NA	NA	NA	NA	NA	NA	NA	NA	NA	NA	NA	NA	NA	NA	NA	NA	SLC39A7	0.273073	0
NA	NA	NA	NA	NA	NA	NA	NA	NA	NA	NA	NA	NA	NA	NA	NA	NA	NA	NA	NA	NA	ANKRD36C	0.273002	1.19e-204
NA	NA	NA	NA	NA	NA	NA	NA	NA	NA	NA	NA	NA	NA	NA	NA	NA	NA	NA	NA	NA	PPP1R13L	0.272941	0
NA	NA	NA	NA	NA	NA	NA	NA	NA	NA	NA	NA	NA	NA	NA	NA	NA	NA	NA	NA	NA	TPBG	0.272739	0
NA	NA	NA	NA	NA	NA	NA	NA	NA	NA	NA	NA	NA	NA	NA	NA	NA	NA	NA	NA	NA	AZIN1	0.272665	2.74e-296
NA	NA	NA	NA	NA	NA	NA	NA	NA	NA	NA	NA	NA	NA	NA	NA	NA	NA	NA	NA	NA	CYBRD1	0.272327	6.88e-232
NA	NA	NA	NA	NA	NA	NA	NA	NA	NA	NA	NA	NA	NA	NA	NA	NA	NA	NA	NA	NA	CYB5R1	0.272304	0
NA	NA	NA	NA	NA	NA	NA	NA	NA	NA	NA	NA	NA	NA	NA	NA	NA	NA	NA	NA	NA	SAP18	0.272055	3.77e-223
NA	NA	NA	NA	NA	NA	NA	NA	NA	NA	NA	NA	NA	NA	NA	NA	NA	NA	NA	NA	NA	ELMO3	0.272025	0
NA	NA	NA	NA	NA	NA	NA	NA	NA	NA	NA	NA	NA	NA	NA	NA	NA	NA	NA	NA	NA	PAICS	0.271938	0
NA	NA	NA	NA	NA	NA	NA	NA	NA	NA	NA	NA	NA	NA	NA	NA	NA	NA	NA	NA	NA	HIP1	0.27166	3.77e-292
NA	NA	NA	NA	NA	NA	NA	NA	NA	NA	NA	NA	NA	NA	NA	NA	NA	NA	NA	NA	NA	NORAD	0.271589	0
NA	NA	NA	NA	NA	NA	NA	NA	NA	NA	NA	NA	NA	NA	NA	NA	NA	NA	NA	NA	NA	C9orf116	0.271308	0
NA	NA	NA	NA	NA	NA	NA	NA	NA	NA	NA	NA	NA	NA	NA	NA	NA	NA	NA	NA	NA	SLC39A8	0.271242	1.84e-283
NA	NA	NA	NA	NA	NA	NA	NA	NA	NA	NA	NA	NA	NA	NA	NA	NA	NA	NA	NA	NA	SLC25A23	0.271031	0
NA	NA	NA	NA	NA	NA	NA	NA	NA	NA	NA	NA	NA	NA	NA	NA	NA	NA	NA	NA	NA	KIAA0319L	0.270944	0
NA	NA	NA	NA	NA	NA	NA	NA	NA	NA	NA	NA	NA	NA	NA	NA	NA	NA	NA	NA	NA	ARHGAP5	0.270929	0
NA	NA	NA	NA	NA	NA	NA	NA	NA	NA	NA	NA	NA	NA	NA	NA	NA	NA	NA	NA	NA	ST3GAL5	0.270468	4.23e-288
NA	NA	NA	NA	NA	NA	NA	NA	NA	NA	NA	NA	NA	NA	NA	NA	NA	NA	NA	NA	NA	ZNRD2	0.270442	0
NA	NA	NA	NA	NA	NA	NA	NA	NA	NA	NA	NA	NA	NA	NA	NA	NA	NA	NA	NA	NA	NANS	0.270428	9.94e-257
NA	NA	NA	NA	NA	NA	NA	NA	NA	NA	NA	NA	NA	NA	NA	NA	NA	NA	NA	NA	NA	TNRC18	0.270249	0
NA	NA	NA	NA	NA	NA	NA	NA	NA	NA	NA	NA	NA	NA	NA	NA	NA	NA	NA	NA	NA	ISCA2	0.269766	0
NA	NA	NA	NA	NA	NA	NA	NA	NA	NA	NA	NA	NA	NA	NA	NA	NA	NA	NA	NA	NA	TUSC3	0.269352	0
NA	NA	NA	NA	NA	NA	NA	NA	NA	NA	NA	NA	NA	NA	NA	NA	NA	NA	NA	NA	NA	ZDHHC21	0.268934	0
NA	NA	NA	NA	NA	NA	NA	NA	NA	NA	NA	NA	NA	NA	NA	NA	NA	NA	NA	NA	NA	GTF2H5	0.268897	0
NA	NA	NA	NA	NA	NA	NA	NA	NA	NA	NA	NA	NA	NA	NA	NA	NA	NA	NA	NA	NA	LSM5	0.268887	1.97e-297
NA	NA	NA	NA	NA	NA	NA	NA	NA	NA	NA	NA	NA	NA	NA	NA	NA	NA	NA	NA	NA	MAP4K3-DT	0.268593	4.27e-295
NA	NA	NA	NA	NA	NA	NA	NA	NA	NA	NA	NA	NA	NA	NA	NA	NA	NA	NA	NA	NA	DPY19L1	0.267947	0
NA	NA	NA	NA	NA	NA	NA	NA	NA	NA	NA	NA	NA	NA	NA	NA	NA	NA	NA	NA	NA	CTNNB1	0.267824	8.28e-293
NA	NA	NA	NA	NA	NA	NA	NA	NA	NA	NA	NA	NA	NA	NA	NA	NA	NA	NA	NA	NA	ITPR3	0.267808	0
NA	NA	NA	NA	NA	NA	NA	NA	NA	NA	NA	NA	NA	NA	NA	NA	NA	NA	NA	NA	NA	LRG1	0.267564	0
NA	NA	NA	NA	NA	NA	NA	NA	NA	NA	NA	NA	NA	NA	NA	NA	NA	NA	NA	NA	NA	CNKSR1	0.267517	0
NA	NA	NA	NA	NA	NA	NA	NA	NA	NA	NA	NA	NA	NA	NA	NA	NA	NA	NA	NA	NA	KLHDC10	0.267184	0
NA	NA	NA	NA	NA	NA	NA	NA	NA	NA	NA	NA	NA	NA	NA	NA	NA	NA	NA	NA	NA	FNIP2	0.266699	2.37e-207
NA	NA	NA	NA	NA	NA	NA	NA	NA	NA	NA	NA	NA	NA	NA	NA	NA	NA	NA	NA	NA	ZFAND5	0.266517	7.46e-301
NA	NA	NA	NA	NA	NA	NA	NA	NA	NA	NA	NA	NA	NA	NA	NA	NA	NA	NA	NA	NA	LAMC1	0.26642	0
NA	NA	NA	NA	NA	NA	NA	NA	NA	NA	NA	NA	NA	NA	NA	NA	NA	NA	NA	NA	NA	SUMO1	0.266092	0
NA	NA	NA	NA	NA	NA	NA	NA	NA	NA	NA	NA	NA	NA	NA	NA	NA	NA	NA	NA	NA	MT1X	0.265847	0
NA	NA	NA	NA	NA	NA	NA	NA	NA	NA	NA	NA	NA	NA	NA	NA	NA	NA	NA	NA	NA	PLEKHA5	0.265799	0
NA	NA	NA	NA	NA	NA	NA	NA	NA	NA	NA	NA	NA	NA	NA	NA	NA	NA	NA	NA	NA	TIMM17A	0.265645	0
NA	NA	NA	NA	NA	NA	NA	NA	NA	NA	NA	NA	NA	NA	NA	NA	NA	NA	NA	NA	NA	ICA1	0.265341	0
NA	NA	NA	NA	NA	NA	NA	NA	NA	NA	NA	NA	NA	NA	NA	NA	NA	NA	NA	NA	NA	TJP3	0.265036	0
NA	NA	NA	NA	NA	NA	NA	NA	NA	NA	NA	NA	NA	NA	NA	NA	NA	NA	NA	NA	NA	TMEM14A	0.264454	0
NA	NA	NA	NA	NA	NA	NA	NA	NA	NA	NA	NA	NA	NA	NA	NA	NA	NA	NA	NA	NA	RABL6	0.264311	0
NA	NA	NA	NA	NA	NA	NA	NA	NA	NA	NA	NA	NA	NA	NA	NA	NA	NA	NA	NA	NA	SPAG9	0.264021	3.88e-252
NA	NA	NA	NA	NA	NA	NA	NA	NA	NA	NA	NA	NA	NA	NA	NA	NA	NA	NA	NA	NA	KIF1B	0.263953	4.91e-296
NA	NA	NA	NA	NA	NA	NA	NA	NA	NA	NA	NA	NA	NA	NA	NA	NA	NA	NA	NA	NA	CTXN1	0.263218	0
NA	NA	NA	NA	NA	NA	NA	NA	NA	NA	NA	NA	NA	NA	NA	NA	NA	NA	NA	NA	NA	NDUFA2	0.26313	2.58e-291
NA	NA	NA	NA	NA	NA	NA	NA	NA	NA	NA	NA	NA	NA	NA	NA	NA	NA	NA	NA	NA	TRIM8	0.262761	0
NA	NA	NA	NA	NA	NA	NA	NA	NA	NA	NA	NA	NA	NA	NA	NA	NA	NA	NA	NA	NA	SVIL	0.262515	2.81e-287
NA	NA	NA	NA	NA	NA	NA	NA	NA	NA	NA	NA	NA	NA	NA	NA	NA	NA	NA	NA	NA	WNT7B	0.262461	0
NA	NA	NA	NA	NA	NA	NA	NA	NA	NA	NA	NA	NA	NA	NA	NA	NA	NA	NA	NA	NA	ATP9A	0.262441	0
NA	NA	NA	NA	NA	NA	NA	NA	NA	NA	NA	NA	NA	NA	NA	NA	NA	NA	NA	NA	NA	PTOV1	0.262383	0
NA	NA	NA	NA	NA	NA	NA	NA	NA	NA	NA	NA	NA	NA	NA	NA	NA	NA	NA	NA	NA	CCN2	0.262097	0
NA	NA	NA	NA	NA	NA	NA	NA	NA	NA	NA	NA	NA	NA	NA	NA	NA	NA	NA	NA	NA	ATP2B4	0.261907	0
NA	NA	NA	NA	NA	NA	NA	NA	NA	NA	NA	NA	NA	NA	NA	NA	NA	NA	NA	NA	NA	RANBP1	0.261855	0
NA	NA	NA	NA	NA	NA	NA	NA	NA	NA	NA	NA	NA	NA	NA	NA	NA	NA	NA	NA	NA	PSMD4	0.26166	0
NA	NA	NA	NA	NA	NA	NA	NA	NA	NA	NA	NA	NA	NA	NA	NA	NA	NA	NA	NA	NA	MAPK10	0.261498	0
NA	NA	NA	NA	NA	NA	NA	NA	NA	NA	NA	NA	NA	NA	NA	NA	NA	NA	NA	NA	NA	TUFM	0.261472	0
NA	NA	NA	NA	NA	NA	NA	NA	NA	NA	NA	NA	NA	NA	NA	NA	NA	NA	NA	NA	NA	CDHR3	0.261416	9.57e-285
NA	NA	NA	NA	NA	NA	NA	NA	NA	NA	NA	NA	NA	NA	NA	NA	NA	NA	NA	NA	NA	CES1	0.261161	1.5e-85
NA	NA	NA	NA	NA	NA	NA	NA	NA	NA	NA	NA	NA	NA	NA	NA	NA	NA	NA	NA	NA	SEPTIN2	0.261007	0
NA	NA	NA	NA	NA	NA	NA	NA	NA	NA	NA	NA	NA	NA	NA	NA	NA	NA	NA	NA	NA	CHST15	0.260654	0
NA	NA	NA	NA	NA	NA	NA	NA	NA	NA	NA	NA	NA	NA	NA	NA	NA	NA	NA	NA	NA	KCNJ15	0.260572	0
NA	NA	NA	NA	NA	NA	NA	NA	NA	NA	NA	NA	NA	NA	NA	NA	NA	NA	NA	NA	NA	MMADHC	0.260558	0
NA	NA	NA	NA	NA	NA	NA	NA	NA	NA	NA	NA	NA	NA	NA	NA	NA	NA	NA	NA	NA	PCYOX1	0.260425	0
NA	NA	NA	NA	NA	NA	NA	NA	NA	NA	NA	NA	NA	NA	NA	NA	NA	NA	NA	NA	NA	DVL1	0.260183	0
NA	NA	NA	NA	NA	NA	NA	NA	NA	NA	NA	NA	NA	NA	NA	NA	NA	NA	NA	NA	NA	FZD6	0.2601	0
NA	NA	NA	NA	NA	NA	NA	NA	NA	NA	NA	NA	NA	NA	NA	NA	NA	NA	NA	NA	NA	COA6	0.260039	0
NA	NA	NA	NA	NA	NA	NA	NA	NA	NA	NA	NA	NA	NA	NA	NA	NA	NA	NA	NA	NA	FGD6	0.260008	5.59e-305
NA	NA	NA	NA	NA	NA	NA	NA	NA	NA	NA	NA	NA	NA	NA	NA	NA	NA	NA	NA	NA	ANKRD9	0.259925	0
NA	NA	NA	NA	NA	NA	NA	NA	NA	NA	NA	NA	NA	NA	NA	NA	NA	NA	NA	NA	NA	TOB1	0.25983	0
NA	NA	NA	NA	NA	NA	NA	NA	NA	NA	NA	NA	NA	NA	NA	NA	NA	NA	NA	NA	NA	TNC	0.259766	0
NA	NA	NA	NA	NA	NA	NA	NA	NA	NA	NA	NA	NA	NA	NA	NA	NA	NA	NA	NA	NA	H2BC12	0.259701	0
NA	NA	NA	NA	NA	NA	NA	NA	NA	NA	NA	NA	NA	NA	NA	NA	NA	NA	NA	NA	NA	CDK16	0.259521	0
NA	NA	NA	NA	NA	NA	NA	NA	NA	NA	NA	NA	NA	NA	NA	NA	NA	NA	NA	NA	NA	NT5C2	0.25922	0
NA	NA	NA	NA	NA	NA	NA	NA	NA	NA	NA	NA	NA	NA	NA	NA	NA	NA	NA	NA	NA	TMEM176A	0.259159	1.92e-61
NA	NA	NA	NA	NA	NA	NA	NA	NA	NA	NA	NA	NA	NA	NA	NA	NA	NA	NA	NA	NA	MSRB2	0.258991	2.97e-252
NA	NA	NA	NA	NA	NA	NA	NA	NA	NA	NA	NA	NA	NA	NA	NA	NA	NA	NA	NA	NA	PARM1	0.258915	7.17e-295
NA	NA	NA	NA	NA	NA	NA	NA	NA	NA	NA	NA	NA	NA	NA	NA	NA	NA	NA	NA	NA	CMTM4	0.25875	0
NA	NA	NA	NA	NA	NA	NA	NA	NA	NA	NA	NA	NA	NA	NA	NA	NA	NA	NA	NA	NA	PIGP	0.258607	0
NA	NA	NA	NA	NA	NA	NA	NA	NA	NA	NA	NA	NA	NA	NA	NA	NA	NA	NA	NA	NA	ROCK2	0.258599	0
NA	NA	NA	NA	NA	NA	NA	NA	NA	NA	NA	NA	NA	NA	NA	NA	NA	NA	NA	NA	NA	IRF6	0.25842	0
NA	NA	NA	NA	NA	NA	NA	NA	NA	NA	NA	NA	NA	NA	NA	NA	NA	NA	NA	NA	NA	RAB11A	0.258404	0
NA	NA	NA	NA	NA	NA	NA	NA	NA	NA	NA	NA	NA	NA	NA	NA	NA	NA	NA	NA	NA	SEC24D	0.25832	1.75e-262
NA	NA	NA	NA	NA	NA	NA	NA	NA	NA	NA	NA	NA	NA	NA	NA	NA	NA	NA	NA	NA	TM7SF2	0.258161	0
NA	NA	NA	NA	NA	NA	NA	NA	NA	NA	NA	NA	NA	NA	NA	NA	NA	NA	NA	NA	NA	GADD45GIP1	0.257958	1.4e-272
NA	NA	NA	NA	NA	NA	NA	NA	NA	NA	NA	NA	NA	NA	NA	NA	NA	NA	NA	NA	NA	RAB34	0.257779	2.17e-290
NA	NA	NA	NA	NA	NA	NA	NA	NA	NA	NA	NA	NA	NA	NA	NA	NA	NA	NA	NA	NA	PKM	0.257751	3.35e-286
NA	NA	NA	NA	NA	NA	NA	NA	NA	NA	NA	NA	NA	NA	NA	NA	NA	NA	NA	NA	NA	RAD23B	0.257725	0
NA	NA	NA	NA	NA	NA	NA	NA	NA	NA	NA	NA	NA	NA	NA	NA	NA	NA	NA	NA	NA	INHBB	0.257637	0
NA	NA	NA	NA	NA	NA	NA	NA	NA	NA	NA	NA	NA	NA	NA	NA	NA	NA	NA	NA	NA	CAVIN2	0.257361	0
NA	NA	NA	NA	NA	NA	NA	NA	NA	NA	NA	NA	NA	NA	NA	NA	NA	NA	NA	NA	NA	ITGB6	0.257278	0
NA	NA	NA	NA	NA	NA	NA	NA	NA	NA	NA	NA	NA	NA	NA	NA	NA	NA	NA	NA	NA	MTX1	0.257161	0
NA	NA	NA	NA	NA	NA	NA	NA	NA	NA	NA	NA	NA	NA	NA	NA	NA	NA	NA	NA	NA	ABO	0.256956	0
NA	NA	NA	NA	NA	NA	NA	NA	NA	NA	NA	NA	NA	NA	NA	NA	NA	NA	NA	NA	NA	MRPS26	0.256736	0
NA	NA	NA	NA	NA	NA	NA	NA	NA	NA	NA	NA	NA	NA	NA	NA	NA	NA	NA	NA	NA	TANC1	0.256664	0
NA	NA	NA	NA	NA	NA	NA	NA	NA	NA	NA	NA	NA	NA	NA	NA	NA	NA	NA	NA	NA	MECOM	0.256566	0
NA	NA	NA	NA	NA	NA	NA	NA	NA	NA	NA	NA	NA	NA	NA	NA	NA	NA	NA	NA	NA	FAM3B	0.256282	0
NA	NA	NA	NA	NA	NA	NA	NA	NA	NA	NA	NA	NA	NA	NA	NA	NA	NA	NA	NA	NA	SCD	0.256006	5.06e-146
NA	NA	NA	NA	NA	NA	NA	NA	NA	NA	NA	NA	NA	NA	NA	NA	NA	NA	NA	NA	NA	ITGAV	0.255662	7.3e-228
NA	NA	NA	NA	NA	NA	NA	NA	NA	NA	NA	NA	NA	NA	NA	NA	NA	NA	NA	NA	NA	AGAP3	0.255561	2.43e-276
NA	NA	NA	NA	NA	NA	NA	NA	NA	NA	NA	NA	NA	NA	NA	NA	NA	NA	NA	NA	NA	KRT17	0.255326	8.35e-274
NA	NA	NA	NA	NA	NA	NA	NA	NA	NA	NA	NA	NA	NA	NA	NA	NA	NA	NA	NA	NA	PSENEN	0.255105	1.09e-285
NA	NA	NA	NA	NA	NA	NA	NA	NA	NA	NA	NA	NA	NA	NA	NA	NA	NA	NA	NA	NA	PIFO	0.255084	0
NA	NA	NA	NA	NA	NA	NA	NA	NA	NA	NA	NA	NA	NA	NA	NA	NA	NA	NA	NA	NA	COL1A1	0.255006	0
NA	NA	NA	NA	NA	NA	NA	NA	NA	NA	NA	NA	NA	NA	NA	NA	NA	NA	NA	NA	NA	USP40	0.255004	0
NA	NA	NA	NA	NA	NA	NA	NA	NA	NA	NA	NA	NA	NA	NA	NA	NA	NA	NA	NA	NA	EPDR1	0.254785	0
NA	NA	NA	NA	NA	NA	NA	NA	NA	NA	NA	NA	NA	NA	NA	NA	NA	NA	NA	NA	NA	CREB3L2	0.254692	4.36e-269
NA	NA	NA	NA	NA	NA	NA	NA	NA	NA	NA	NA	NA	NA	NA	NA	NA	NA	NA	NA	NA	HSDL2	0.25469	0
NA	NA	NA	NA	NA	NA	NA	NA	NA	NA	NA	NA	NA	NA	NA	NA	NA	NA	NA	NA	NA	PDAP1	0.254532	0
NA	NA	NA	NA	NA	NA	NA	NA	NA	NA	NA	NA	NA	NA	NA	NA	NA	NA	NA	NA	NA	MARVELD2	0.254524	0
NA	NA	NA	NA	NA	NA	NA	NA	NA	NA	NA	NA	NA	NA	NA	NA	NA	NA	NA	NA	NA	TNFRSF21	0.254439	4.46e-281
NA	NA	NA	NA	NA	NA	NA	NA	NA	NA	NA	NA	NA	NA	NA	NA	NA	NA	NA	NA	NA	NPEPPS	0.254408	0
NA	NA	NA	NA	NA	NA	NA	NA	NA	NA	NA	NA	NA	NA	NA	NA	NA	NA	NA	NA	NA	VEZT	0.254252	0
NA	NA	NA	NA	NA	NA	NA	NA	NA	NA	NA	NA	NA	NA	NA	NA	NA	NA	NA	NA	NA	TPGS2	0.254189	0
NA	NA	NA	NA	NA	NA	NA	NA	NA	NA	NA	NA	NA	NA	NA	NA	NA	NA	NA	NA	NA	POLR2F	0.253965	0
NA	NA	NA	NA	NA	NA	NA	NA	NA	NA	NA	NA	NA	NA	NA	NA	NA	NA	NA	NA	NA	COX8A	0.253936	2.57e-189
NA	NA	NA	NA	NA	NA	NA	NA	NA	NA	NA	NA	NA	NA	NA	NA	NA	NA	NA	NA	NA	GALNT5	0.253854	0
NA	NA	NA	NA	NA	NA	NA	NA	NA	NA	NA	NA	NA	NA	NA	NA	NA	NA	NA	NA	NA	HOOK1	0.253755	0
NA	NA	NA	NA	NA	NA	NA	NA	NA	NA	NA	NA	NA	NA	NA	NA	NA	NA	NA	NA	NA	C3orf14	0.253693	4.87e-267
NA	NA	NA	NA	NA	NA	NA	NA	NA	NA	NA	NA	NA	NA	NA	NA	NA	NA	NA	NA	NA	TENT5A	0.253528	8.5e-212
NA	NA	NA	NA	NA	NA	NA	NA	NA	NA	NA	NA	NA	NA	NA	NA	NA	NA	NA	NA	NA	PTS	0.253108	0
NA	NA	NA	NA	NA	NA	NA	NA	NA	NA	NA	NA	NA	NA	NA	NA	NA	NA	NA	NA	NA	RPA3	0.252609	4.26e-291
NA	NA	NA	NA	NA	NA	NA	NA	NA	NA	NA	NA	NA	NA	NA	NA	NA	NA	NA	NA	NA	PRKCZ	0.252193	0
NA	NA	NA	NA	NA	NA	NA	NA	NA	NA	NA	NA	NA	NA	NA	NA	NA	NA	NA	NA	NA	C6orf132	0.252188	0
NA	NA	NA	NA	NA	NA	NA	NA	NA	NA	NA	NA	NA	NA	NA	NA	NA	NA	NA	NA	NA	IFT172	0.252154	0
NA	NA	NA	NA	NA	NA	NA	NA	NA	NA	NA	NA	NA	NA	NA	NA	NA	NA	NA	NA	NA	MEGF9	0.251988	8.38e-289
NA	NA	NA	NA	NA	NA	NA	NA	NA	NA	NA	NA	NA	NA	NA	NA	NA	NA	NA	NA	NA	NDUFA11	0.251974	4.16e-259
NA	NA	NA	NA	NA	NA	NA	NA	NA	NA	NA	NA	NA	NA	NA	NA	NA	NA	NA	NA	NA	KIF9	0.251876	0
NA	NA	NA	NA	NA	NA	NA	NA	NA	NA	NA	NA	NA	NA	NA	NA	NA	NA	NA	NA	NA	GNA11	0.251452	0
NA	NA	NA	NA	NA	NA	NA	NA	NA	NA	NA	NA	NA	NA	NA	NA	NA	NA	NA	NA	NA	SYBU	0.251191	0
NA	NA	NA	NA	NA	NA	NA	NA	NA	NA	NA	NA	NA	NA	NA	NA	NA	NA	NA	NA	NA	BAD	0.251128	0
NA	NA	NA	NA	NA	NA	NA	NA	NA	NA	NA	NA	NA	NA	NA	NA	NA	NA	NA	NA	NA	P4HA2	0.251018	0
NA	NA	NA	NA	NA	NA	NA	NA	NA	NA	NA	NA	NA	NA	NA	NA	NA	NA	NA	NA	NA	KIFC3	0.250896	4.08e-294
NA	NA	NA	NA	NA	NA	NA	NA	NA	NA	NA	NA	NA	NA	NA	NA	NA	NA	NA	NA	NA	MT1F	0.250722	3.74e-296
NA	NA	NA	NA	NA	NA	NA	NA	NA	NA	NA	NA	NA	NA	NA	NA	NA	NA	NA	NA	NA	MYO1D	0.250664	0
NA	NA	NA	NA	NA	NA	NA	NA	NA	NA	NA	NA	NA	NA	NA	NA	NA	NA	NA	NA	NA	SPAG16	0.250615	6.47e-269
NA	NA	NA	NA	NA	NA	NA	NA	NA	NA	NA	NA	NA	NA	NA	NA	NA	NA	NA	NA	NA	PPP2CB	0.250366	0
NA	NA	NA	NA	NA	NA	NA	NA	NA	NA	NA	NA	NA	NA	NA	NA	NA	NA	NA	NA	NA	S100P	0.250342	9.22e-178
NA	NA	NA	NA	NA	NA	NA	NA	NA	NA	NA	NA	NA	NA	NA	NA	NA	NA	NA	NA	NA	ST6GALNAC1	0.250151	0

## Sheet: Table6-DE, Protein, All cells
Supplementary Table 6. Differentially expressed protein markers associated with broad cell types.
T/NK			B Cell			Plasma Cell			pDCs			Myeloid			Neutrophil			Mast Cell			Epithelial
Protein	Log2FC	FDR	Protein	Log2FC	FDR	Protein	Log2FC	FDR	Protein	Log2FC	FDR	Protein	Log2FC	FDR	Protein	Log2FC	FDR	Protein	Log2FC	FDR	Protein	Log2FC	FDR
CD5	2.86801	0	CD19	3.14765	0	CD38	4.15209	0	IL3RA	4.48139	0	TFRC	4.53285	0	CD16	6.89643	0	CD82	2.95713	1.52e-148	DPP4	3.10361	0
CD2	2.38756	0	CR2	2.44862	0	ENTPD1	1.58733	8.82e-211	CD45RA	2.34324	8.57e-211	ITGAX	2.39155	0	CLEC12A	4.31497	0	CD44	2.83618	7.48e-134	ICAM1	2.83998	0
CD3	1.92511	0	NT5E	2.41397	0	CD19	1.20282	1e-275	CD99	1.78451	9.09e-129	FCGR2A	2.21488	0	CR1	3.78991	0	GGT1	2.19227	3.16e-139	ITGA2	2.48125	0
ICOS	1.42827	0	CD45RA	2.17879	0	SLAMF7	1.15045	0	ICAM1	1.64847	2.41e-119	THBD	1.66381	0	ITGAM	2.94668	0	CD99	1.98993	2.89e-118	GGT1	2.11262	0
CD4	1.24141	0	MS4A1	2.14702	0	ICAM1	1.02418	0	PECAM1	1.55522	3.61e-110	PECAM1	1.65	0	CD24	2.51329	0	FCER1A	1.86352	2.3e-153	LAMP1	2.09451	0
ITGA1	1.11787	0	CR1	1.74056	0	CD47	0.995445	1.46e-58	CLEC4C	1.5299	1.57e-201	HLA-DRA	1.59787	0	CD101	2.5082	0	CD33	1.76899	3.42e-228	FAS	2.00225	0
B3GAT1	1.02632	0	SELL	1.33989	0	GGT1	0.779611	5.25e-101	CD36	1.47134	1.42e-268	ICAM1	1.57241	0	C5AR1	2.07282	0	CD69	1.15247	6.24e-55	PVR	1.76306	0
CD99	0.996184	0	IGHM	1.17259	0	ITGA6	0.672121	3.24e-24	ITGA4	1.38044	1.72e-132	LAMP1	1.55789	0	ITGB2	1.89105	0	IFNGR1	1.13587	9.25e-66	ITGB1	1.74994	0
CD127	0.857789	0	CD82	1.15624	0	CD40LG	0.646617	7.7e-139	SELL	1.10268	7.5e-28	ITGB1	1.22658	0	IGKC	1.30661	0	CD38	0.898218	1.36e-80	CD81	1.32905	8.94e-79
CD28	0.854598	0	CD40	1.10274	0	HLA-A	0.560529	4.63e-111	THBD	0.957782	1.39e-53	CD101	1.12504	0	OLR1	0.916921	1.98e-60	CD47	0.856496	9.29e-35	CD40LG	0.91602	8.16e-88
CD226	0.843808	0	TNFRSF13C	1.02396	0	KLRD1	0.519802	1.89e-09	CXCR3	0.902333	4.97e-70	ITGAM	1.05348	0	SELL	0.857814	0	KLRG1	0.796146	7.5e-95	IFNGR1	0.864654	1.12e-251
CD48	0.838788	0	IFNGR1	1.02254	0	FCGR2A	0.4517	1.18e-183	CCR5	0.832777	1.68e-43	CD1C	1.00287	4.32e-214	FCGR2A	0.82074	0	HLA-A	0.653667	5.64e-81	NECTIN2	0.838648	4.84e-217
ITGAE	0.790505	5.26e-173	SLAMF6	0.994968	0	ITGA4	0.412803	6.39e-73	CD4	0.825616	9.06e-85	IGKC	0.936546	0	TNFRSF14	0.784888	0	TNFRSF14	0.518906	2.28e-29	CD24	0.740333	1.33e-108
CD69	0.783738	0	BTLA	0.983665	0	TNFRSF4	0.313342	6.01e-62	CD47	0.816886	8.26e-24	SIGLEC1	0.90301	0	FAS	0.598432	0	CD81	0.458875	1.45e-30	CD47	0.664135	7.58e-69
PTPRC	0.710836	0	HLA-A	0.765043	0	PECAM1	0.312743	9.86e-27	CD38	0.656013	1.32e-120	CD81	0.892917	0	CD58	0.594023	3.74e-222	CD274	0.441369	7.05e-34	SLAMF7	0.536642	9.33e-16
ITGAL	0.69077	0	CD24	0.752164	0				SLAMF7	0.529612	3.14e-45	ITGA2B	0.870037	3.58e-248	TIGIT	0.571488	1.73e-103	ITGB1	0.395448	5.43e-32	TNFRSF4	0.52339	7.92e-30
PD-1	0.674577	0	CD69	0.732844	0				ITGB1	0.519245	4.86e-05	ENTPD1	0.86193	0	PECAM1	0.44487	0	CLEC12A	0.383099	7.41e-113	TNFRSF14	0.472069	6.92e-54
CD7	0.658794	0	CXCR5	0.637145	0				ITGAL	0.485044	2.64e-30	ITGB2	0.818773	6.18e-172				CD40LG	0.329652	4.63e-09	PD-1	0.433851	3.05e-50
KLRB1	0.629255	0	HLA-DRA	0.607513	0				CD40LG	0.389251	1.15e-17	IL3RA	0.800136	0				CD226	0.320427	3.39e-08	ANPEP	0.428525	3.06e-101
ITGB7	0.610271	0	IGHD	0.589717	0				FCER1A	0.331897	2.68e-65	CD274	0.797707	0							CD79B	0.421575	4.84e-20
CD45RO	0.605433	0	CD52	0.531265	0				HLA-DRA	0.321716	3.56e-41	CD44	0.797557	0							TIGIT	0.419501	6.08e-21
KLRK1	0.589212	0	CXCR3	0.485052	3.59e-220							CD163	0.747597	2.33e-244							MCAM	0.328802	5.2e-66
NCAM1	0.564226	7.76e-240	FCER2	0.47423	1.85e-276							ITGA4	0.721151	5.69e-274							FCER2	0.305382	1.93e-16
CD244	0.550694	0	CD22	0.460523	0							GGT1	0.662822	2.23e-78							LAG3	0.259492	4.39e-05
IL2RB	0.507514	0	CD1D	0.421984	1.6e-105							PVR	0.589833	0
NCR1	0.503957	0	FCGR2A	0.41752	0							CD86	0.588358	0
KLRD1	0.496951	0	CD79B	0.40086	8.76e-294							IFNGR1	0.554383	5.53e-283
KLRG1	0.4939	0	TNFRSF13B	0.390408	1.91e-186							CD58	0.528388	5.17e-118
ITGA6	0.480062	0	HLA-E	0.372847	3.85e-122							FCGR1A	0.463002	0
CD25	0.461227	0	ENTPD1	0.350333	0							CD36	0.452374	0
TNFRSF9	0.41284	0	CD48	0.332295	2.23e-24							CD33	0.354422	0
CD8A	0.40319	0	CTLA4	0.331794	8.7e-26							C5AR1	0.282366	4.1e-122
CD52	0.366408	0	CCR6	0.323679	0
ADGRG1	0.359665	6.4e-56	CD1C	0.254917	0
LAG3	0.345906	0
CTLA4	0.341014	0
KIR2DL1	0.316992	0
FCER2	0.303204	0
CD83	0.288153	0
SLAMF6	0.284229	0
ENG	0.274448	0
IL4R	0.269674	0
SELL	0.257209	0
TNFRSF13B	0.253522	0

## Sheet: Table7-Correlation, CITE-seq
Supplementary Table 7. Correlation between RNA and protein markers across all cell populations.
Protein	Pearson correlation, All cells	Pearson correlation, T/NK cells	Pearson correlation, B/plasma cells	Pearson correlation, Myeloid cells
CD19	0.9378	-0.1031	0.7867	0.577
CD4	0.8137	0.906	-0.3232	0.5881
CD14	0.675	0.08361	-0.152	0.6179
TIGIT	0.1176	0.0918	-0.2005	-0.3002
CD86	0.5844	-0.02917	0.336	0.2201
CD274	0.4692	-0.2476	-0.2962	0.5468
TNFRSF14	-0.3823	-0.494	0.2298	-0.2096
PVR	0.5236	0.1194	-0.4447	0.5508
NECTIN2	0.645	0.3984	-0.3246	0.7393
CD47	0.2194	0.4023	-0.4906	0.01922
CD48	0.8824	0.8519	0.3158	0.8089
CD40	0.9059	0.08895	0.8672	0.8168
CD40LG	-0.008	-0.3622	0.4998	0.04744
CD52	0.7144	0.657	0.7273	0.4006
CD8A	0.9092	0.8833	0.647	0.7965
NCAM1	0.7837	0.9311	0.2874	0.6671
CD33	0.7888	0.9536	-0.2454	0.6514
ITGAX	0.7415	0.3383	0.8712	0.2072
HLA-A	-0.00691	0.6293	0.2311	0.5714
IL3RA	0.7964	0.6694	-0.4006	0.8829
CD7	0.8135	0.6979	0.5932	0.6249
ENG	-0.2799	0.1794	0.286	-0.3542
ITGA6	0.592	0.6489	0.8242	0.5104
CCR4	0.1955	0.2518	0.3684	0.4275
CD44	0.6878	0.7567	0.3745	0.5916
CD20 (MS4A1)	0.9569	-0.1754	0.9206	0.4601
NCR1	0.5502	0.8495	0.1944	-0.4358
PECAM1	0.812	0.8198	0.8871	0.6199
MCAM	0.5499	0.7762	-0.1382	0.3889
IGHM	0.4694	-0.05469	0.7896	0.03578
CD5	0.954	0.9317	0.48	0.8703
CXCR3	0.4508	0.5596	0.1456	0.3985
CCR5	0.6296	0.7962	0.8048	0.5908
FCGR2A	0.7263	-0.00651	0.3496	0.6552
CCR6	0.5385	0.5158	0.8169	0.7038
CXCR5	0.3097	-0.2974	0.8117	0.2203
CD103 (ITGAE)	0.8446	0.9535	0.6513	-0.01949
CD69	0.6429	0.3927	0.5504	0.4615
CD62L (SELL)	0.9311	0.9414	0.8806	0.9716
KLRB1	0.713	0.8052	-0.1238	-0.04232
CTLA4	0.1142	-0.09657	-0.8347	0.1536
LAG3	0.2199	0.2151	-0.2962	0.3071
KLRG1	0.8357	0.9296	-0.2253	0.337
CD27	0.7458	0.7278	0.5144	0.4618
LAMP1	0.4346	-0.1094	-0.2411	0.7406
FAS	0.6284	0.7837	0.8224	0.4272
TNFRSF4	0.1656	0.214	-0.07145	0.23
HLA-DRA	0.8634	0.06023	0.7754	0.5707
CD1C	0.8713	-0.0974	0.833	0.873
ITGAM	0.6274	0.4975	-0.2136	0.7949
FCGR1A	0.9098	-0.03892	-0.2763	0.8648
CD141 (THBD)	0.6917	0.03296	-0.01603	0.4881
CD1D	0.04924	0.1602	0.3501	0.4194
KLRK1	0.6466	0.8147	0.4318	-0.06829
CR1	0.6215	0.09887	0.9102	0.2737
B3GAT1	0.4885	0.6659	-0.2864	-0.3652
BTLA	0.3452	0.2188	0.6039	0.06335
ICOS	0.7158	0.829	0.4871	-0.00619
CD58	0.1111	0.2262	-0.1112	-0.3285
CD39 (ENTPD1)	0.8247	0.9565	0.6441	0.6652
CX3CR1	0.2645	0.3665	-0.1905	0.377
CD24	0.5968	0.1905	0.8617	0.2274
CR2	0.9265	-0.09177	0.9102	0.287
ITGAL	0.8193	0.747	0.5132	0.6852
CD79B	0.1919	-0.4156	0.8176	0.1295
CD244	0.7629	0.8642	0.7027	0.7967
SIGLEC1	0.4707	-0.2094	-0.0511	0.7985
ITGB7	0.5044	0.388	-0.9274	0.6864
TNFRSF13C	0.8449	-0.1216	0.7299	0.3829
ICAM1	0.7125	0.8321	0.6228	0.6944
SELP	-0.08763	-0.1255	0.2246	No RNA Expression
IFNGR1	0.2566	0.3706	0.1603	0.06911
IL2RB	0.6379	0.6974	-0.3331	0.3382
TNFRSF13B	0.1694	-0.1339	0.4259	0.3165
FCER1A	0.5576	-0.03252	-0.1393	0.8614
ITGA2B	0.112	-0.1727	-0.147	0.02157
TNFRSF9	0.1926	0.2419	-0.0716	0.1144
CD163	0.4338	-0.08416	0.3602	0.4638
CD83	-0.08774	-0.105	0.06423	0.3898
IL4R	0.03294	-0.2935	0.3082	0.1411
ANPEP	0.735	-0.2068	-0.2628	0.7121
CD2	0.927	0.64	0.4396	0.795
CD226	0.4419	0.1894	0.1904	0.3582
ITGB1	0.5139	0.5722	-0.5351	0.3367
CLEC4C	0.2883	0.193	0.1444	0.638
ITGA2	0.7984	0.8296	-0.2341	-0.1313
CD81	0.6136	0.5179	0.3597	0.7756
IGHD	0.7119	-0.1461	0.8878	0.16
ITGB2	0.6414	0.0832	0.0865	0.5649
CD28	0.7531	0.8505	0.2406	0.5539
CD38	0.7393	0.8367	0.7551	0.449
PTPRC	0.7595	0.4205	0.7384	0.2494
CD22	0.9195	-0.1481	0.8185	0.2001
TFRC	0.5102	0.3624	0.7482	0.4113
DPP4	0.7285	0.8223	-0.3337	0.4501
CD36	0.8794	-0.1494	-0.2083	0.8687
KIR2DL1	0.3246	0.5589	No RNA Expression	-0.1153
ITGA1	0.6821	0.6883	-0.4725	0.04645
ITGA4	0.5551	0.4894	0.1987	0.6425
NT5E	0.8432	0.7524	0.9666	0.8377
OLR1	-0.07009	0.1434	-0.2628	0.1322
KIR2DL3	0.3053	0.4432	No RNA Expression	0.1655
KIR3DL1	0.5303	0.6837	No RNA Expression	-0.3993
SLAMF7	0.1308	-0.1119	0.7686	0.5059
CD99	0.7452	0.539	0.109	0.584
CLEC12A	0.7583	0.09493	-0.2217	0.6755
SLAMF6	0.7054	0.6424	0.9099	0.4284
KLRD1	0.7976	0.8376	-0.5166	-0.0399
IGKC	-0.118	0.3481	0.1753	-0.5306
LILRB1	0.3019	0.3201	-0.5574	0.5227
FCER2	0.2893	-0.1287	0.9417	0.08697
SIGLEC7	0.8006	0.843	-0.1251	0.709
ADGRG1	0.8184	0.9171	-0.3379	-0.2652
HLA-E	0.1771	0.1486	0.24	0.2345
CD82	0.5642	0.4472	0.7517	0.2816
CD101	0.6872	0.8025	-0.5701	0.6668
C5AR1	0.5377	0.3239	-0.2109	0.7581
CD3	0.9131	0.8039	0.6809	0.524
CD127	0.6489	0.7998	-0.39	-0.01566
CD16	0.4346	0.5734	0.6651	0.5271
CD25	0.4373	0.7617	0.2801	0.2269
PD-1	0.4451	0.6753	0.684	0.4778

## Sheet: Table8-DE, Gene, TNK
Supplementary Table 8. Differentially expressed RNA marker genes associated with T/NK cell subpopulations.
Tfh CD4+ cells			CD4+ T Central Memory			Naive CD4+			KLF2+ Treg			Effector Memory CD8+ T Cell			TNK_6			Tumor Resident Effector Cytotoxic CD8+ T Cell			NCAM(CD56)- CD16bright Cytotoxic NK Cell			Double negative (DN) T Cell			Exhausted CD8+ T Cell			Activated CD4+ T Cell			CD8+ TEMRA			Terminally Differentiated CD8+ TEMRA			CD56+ CD16dim NK Cell			Central Memory CD8+ T Cell (Tcm)			Effector Treg			Exhausted T follicular helper (Tfh) cells
Gene	Log2FC	FDR	Gene	Log2FC	FDR	Gene	Log2FC	FDR	Gene	Log2FC	FDR	Gene	Log2FC	FDR	Gene	Log2FC	FDR	Gene	Log2FC	FDR	Gene	Log2FC	FDR	Gene	Log2FC	FDR	Gene	Log2FC	FDR	Gene	Log2FC	FDR	Gene	Log2FC	FDR	Gene	Log2FC	FDR	Gene	Log2FC	FDR	Gene	Log2FC	FDR	Gene	Log2FC	FDR	Gene	Log2FC
CD40LG	1.16595	0	LTB	1.0519	0	CCR7	1.29995	0	FOXP3	1.57759	0	GZMK	3.19593	0	MALAT1	2.47899	0	CCL4	2.27329	1.09e-81	FCGR3A	3.52365	0	S100A4	1.12838	1.57e-27	CCL4L2	2.74669	1.89e-31	ISG15	1.48614	2.12e-36	NKG7	1.81288	4.3e-279	GZMH	2.67422	0	GNLY	3.40513	0	LINC02446	2.10551	0	TNFRSF4	3.71204	0	ITM2A	1.89117
IL7R	1.13176	0	KLF2	0.948188	0	NOSIP	1.24515	0	RTKN2	1.25775	0	CD8B	1.38575	0	NEAT1	2.38848	0	CD8A	2.1818	0	SPON2	3.44493	0	SH3BGRL3	1.10098	1.5e-08	GZMB	2.56792	4.92e-68	CXCR4	1.39631	1.5e-76	GZMH	1.80377	1.17e-106	GNLY	2.31431	2.35e-266	XCL1	3.11577	0	CD8B	1.8846	0	FOXP3	3.22378	0	TOX2	1.87484
GPR183	1.1085	0	ITGB1	0.811864	0	TCF7	1.08102	0	CTLA4	1.02399	0	CD8A	1.35944	0	XIST	2.28319	0	ZNF683	2.04239	0	FGFBP2	3.3892	0	CISH	1.01683	1.25e-36	GZMA	2.39473	1.14e-184	IFI6	1.37762	9.06e-29	CST7	1.77009	4.26e-183	NKG7	2.01047	0	XCL2	2.86297	2.88e-299	CCR7	1.2746	2.45e-138	TNFRSF18	3.06639	0	CD200	1.7255
IL2	0.776994	0	S1PR1	0.792891	0	LEF1	1.01345	0	IKZF2	0.985766	0	KLRG1	1.2557	0	MTRNR2L12	2.27341	0	CCL5	1.96124	0	TYROBP	3.32403	0	LGALS3	1.01614	3.5e-21	CCL4	2.36567	1.33e-76	RGS1	1.34557	4.08e-31	GZMK	1.69296	4.01e-196	FGFBP2	1.79705	0	CTSW	2.44008	0	CD248	1.21398	0	CTLA4	2.35128	0	PDCD1	1.49338
TCF7	0.665322	9.44e-22	IL7R	0.767409	0	EEF1B2	0.977553	0	TIGIT	0.905873	0	EOMES	1.17445	0	NKTR	2.16764	0	CAPG	1.91653	4.44e-300	PRF1	3.28554	0	S100A11	0.997171	6.58e-54	CCL5	2.18582	1.94e-283	FOS	1.24161	9.56e-32	CCL5	1.47047	4.94e-178	KLRG1	1.62944	5.29e-297	TRDC	2.43114	1.26e-211	NOSIP	1.05217	7.82e-114	BATF	2.29052	0	EGR1	1.27222
NFKBIA	0.637742	7.12e-98	NOSIP	0.756494	1.25e-268	RPS13	0.964548	0	FCMR	0.890577	4.22e-206	CCL5	1.10347	0	DDX17	2.05219	0	CCL4L2	1.73727	3.77e-35	FCER1G	3.12195	0	S100A10	0.943591	6.96e-31	LINC02446	2.06369	3.04e-127	ANXA1	1.23653	2.68e-51	CMC1	1.35803	1.45e-68	ZEB2	1.59488	2.7e-154	AREG	2.26085	5.64e-152	ACTN1	1.03203	3.79e-111	IL2RA	2.26223	0	SRGN	1.2701
RPS29	0.603198	3.39e-60	AQP3	0.668495	9.3e-223	RPS3A	0.948586	0	SELL	0.87817	1.74e-112	CST7	1.08559	0	FTX	1.91231	0	ITGA1	1.73139	1.15e-193	NKG7	3.01423	0	IL32	0.890203	5.67e-32	XCL2	1.98513	3.83e-77	TNFAIP3	1.19879	3.65e-36	DUSP2	1.26267	6.13e-59	CST7	1.57334	6.72e-246	KLRC1	2.2435	2.41e-253	LEF1	1.00358	6.79e-97	LINC01943	2.10974	1.32e-297	PASK	1.2097
LINC00892	0.597843	1.77e-203	RPLP0	0.616221	0	RPL22	0.940591	0	LTB	0.875521	3.17e-159	SH2D1A	0.938968	0	TTN	1.91002	0	ISG15	1.71972	1.03e-40	GZMB	2.66414	0	S100A6	0.870416	7.76e-31	CD8A	1.92474	1.12e-252	KLF6	1.15901	3.06e-31	GNLY	1.23588	1.95e-44	PRF1	1.48907	3.72e-189	KLRD1	2.20857	0	NELL2	0.953813	2.5e-174	DUSP4	2.05856	2.15e-175	ID3	1.19412
ADAM23	0.597709	3.22e-243	TIMP1	0.586616	2.31e-300	RPL5	0.886088	0	IL2RA	0.87284	0	CD81	0.926571	0	MT-ATP8	1.8737	0	ITGAE	1.695	1.84e-199	GNLY	2.65601	0	CAPG	0.865498	9.99e-21	LAG3	1.92465	5.62e-117	S100A11	1.15568	3.79e-87	GZMA	1.23103	3.8e-63	KLRD1	1.48794	1.62e-121	CMC1	2.17362	4.87e-179	RPS4Y1	0.932305	3.26e-38	TNFRSF9	1.98511	1.12e-178	LINC01480	1.18471
INPP4B	0.581563	9.24e-78	EEF2	0.573813	2.32e-218	RPS8	0.87765	0	ID3	0.867874	2.14e-102	LYAR	0.907998	0	MACF1	1.84304	0	IFI6	1.61105	3.79e-39	KLRD1	2.58155	0	ALOX5AP	0.80015	0.021289	ZNF683	1.9161	4e-162	JUN	1.14604	6.05e-35	KLRD1	1.12166	2.27e-54	DUSP2	1.45051	8.26e-45	SELL	1.86168	7.42e-128	RPS5	0.829615	1.11e-120	DNPH1	1.89314	6.01e-253	TIGIT	1.1753
GLIPR1	0.578628	1.1e-260	RPL13A	0.573767	2.64e-270	SNHG29	0.874904	0	PIM2	0.816487	1.58e-169	IFNG-AS1	0.893728	9.55e-223	MT-ND3	1.82994	0	CD8B	1.54578	4.12e-296	EFHD2	2.47488	0	VIM	0.79193	2.21e-133	HLA-DRA	1.89642	1.44e-60	MX1	1.13792	4.6e-22	CD8A	1.05268	1.59e-35	PLEK	1.44521	6.07e-201	DUSP2	1.85921	2.89e-130	GAS5	0.822314	3.5e-86	LAIR2	1.89118	1.47e-218	BTLA	1.15718
PASK	0.577266	8.83e-47	RPL4	0.560519	7.18e-253	RPL34	0.872499	0	CD27	0.799552	4.08e-132	CMC1	0.885688	2.71e-299	MT-ND4L	1.81376	0	TRGV10	1.53456	1.2e-68	CTSW	2.4418	0	CXCR4	0.782105	1.14e-46	HSPA1A	1.82041	1.14e-14	HSPA1A	1.06739	0.000184	CD8B	1.05217	6.38e-23	CCL5	1.43473	9.5e-216	KLRF1	1.78113	2.64e-231	EEF1B2	0.810686	6.25e-107	TNFRSF1B	1.83568	4.03e-221	NFATC1	1.13155
FYB1	0.573536	2.47e-173	TPT1	0.554267	0	GAS5	0.868233	0	SESN3	0.773382	2.34e-140	GZMA	0.878822	0	N4BP2L2	1.74186	0	IFI44L	1.52253	5.64e-20	CX3CR1	2.43608	0	TMSB4X	0.780919	1.8e-24	HLA-DPA1	1.8064	7.31e-68	IFI44L	1.02177	3.94e-13	EOMES	1.05024	1.83e-53	CCL4	1.42641	1.39e-127	HOPX	1.7802	6.05e-236	AIF1	0.787482	6.36e-88	TIGIT	1.78378	6.59e-185	NFKBID	1.12738
FXYD5	0.561584	4.69e-191	EEF1A1	0.549261	6.72e-272	RPS5	0.852284	0	MAL	0.733244	6.04e-68	CRTAM	0.873307	0	MT-CYB	1.73258	0	CXCR4	1.48698	2.83e-36	KLRF1	2.40919	0	CD52	0.771346	4.28e-159	CCL3	1.79295	1.04e-11	TSC22D3	0.99702	6.74e-14	GZMM	1.00918	2.93e-47	FCRL6	1.3607	1.28e-114	GZMK	1.75289	5.92e-160	CD8A	0.766077	0	RGS1	1.77138	2.9e-81	CORO1B	1.12179
CMTM8	0.5539	1.53e-120	RPS2	0.536604	3.19e-302	RPL32	0.84071	0	TRBV20-1	0.719395	2.57e-10	GZMM	0.852255	0	POLR2J3.1	1.71905	0	KLRC1	1.47936	3.86e-152	CLIC3	2.36093	0	JUN	0.761833	1.49e-22	CD74	1.7794	9.17e-72	VIM	0.965572	5.98e-108	C12orf75	0.993497	1.5e-08	ADGRG1	1.30516	1.49e-121	IL2RB	1.70701	1.07e-152	TCF7	0.760943	1.93e-53	IL32	1.6731	0	TOX	1.08331
SPINT2	0.52759	1.88e-86	RPS29	0.53526	1.84e-192	ACTN1	0.837558	0	STAM	0.705489	5.81e-200	DUSP2	0.851301	6.08e-257	MT-CO3	1.70614	0	KLF6	1.46138	3.08e-35	S1PR5	2.33456	0	MT2A	0.759988	1.11e-20	XCL1	1.76532	2.13e-89	ISG20	0.957838	1.67e-18	CTSW	0.929872	7.25e-42	EFHD2	1.2978	1.98e-93	MATK	1.54073	1.65e-132	RPS13	0.746682	6.08e-87	CD177	1.6298	5.47e-155	AC012645.3	1.06387
CD4	0.527107	6.09e-71	RPSA	0.52979	5.62e-278	RPS23	0.823313	0	TBC1D4	0.692385	7.91e-149	DTHD1	0.791858	0	MT-ND1	1.70588	0	LGALS1	1.43738	6.28e-129	SH2D1B	2.33279	0	LINC00892	0.750649	1.62e-56	GZMH	1.69223	1.89e-98	MYADM	0.957053	2.73e-17	KLRG1	0.927246	3.58e-63	LITAF	1.24965	1.95e-139	NCAM1	1.50393	5e-149	ARMH1	0.722183	5.79e-57	CCR8	1.6054	0	FBLN7	1.01582
TRAT1	0.526598	1.85e-71	RPL5	0.511582	8.59e-231	AIF1	0.81893	0	LEF1	0.668625	1.59e-34	HLA-A	0.778299	0	MT-CO1	1.69711	0	ADGRE5	1.42958	6.5e-73	ADGRG1	2.32294	0	CCL5	0.690945	1.86e-10	HLA-DQA1	1.64379	3.91e-55	S100A4	0.937395	6.32e-31	HCST	0.90165	6.9e-27	CMC1	1.24079	5.8e-56	CD300A	1.49524	7.12e-127	RPL5	0.71685	5.16e-85	CTSC	1.59519	5.75e-147	IL6ST	0.979342
FBLN5	0.514059	3.83e-81	RPL6	0.51121	5.74e-263	RPL11	0.815067	0	PBXIP1	0.640166	2.99e-101	CXCR3	0.768263	2.89e-272	MAML2	1.69591	0	MX1	1.42707	5.08e-25	PLEK	2.30646	0	TXN	0.683701	0.001523	IFNG	1.56996	4.05e-28	ZFP36	0.937024	8.35e-22	CCL4L2	0.891529	2.2e-48	MYBL1	1.22888	1.33e-68	SH2D1B	1.46863	2.13e-208	SELL	0.714885	8.48e-72	PIM2	1.5553	1.31e-205	DUSP2	0.978367
IL6ST	0.511104	4.54e-12	RPS8	0.505048	1e-260	SELL	0.812576	0	C12orf57	0.603522	6.1e-99	SAMD3	0.65709	1.56e-240	ZNF207	1.68535	0	TRAV21	1.423	4.91e-40	CST7	2.30353	0	EMP3	0.671403	0.010032	APOBEC3G	1.56627	1.86e-86	LY6E	0.931381	7.89e-09	PLEK	0.861843	1.16e-40	S1PR5	1.22844	1.77e-150	IFITM3	1.4164	3.85e-126	RPS3A	0.70525	1.42e-82	PKM	1.51564	1.72e-201	PVALB	0.977536
APP	0.505534	3.4e-64	RPL36A	0.504221	6.54e-130	FHIT	0.806037	0	LINC00402	0.552942	1.41e-44	PTGDR	0.649929	1.91e-240	SNHG14	1.65212	0	MYADM	1.40786	3.2e-58	CEBPD	2.23157	0	PLP2	0.670693	3.27e-32	KRT86	1.48308	1.79e-56	ANXA2	0.898686	1.82e-05	ITM2C	0.861624	9.38e-16	CD8A	1.18989	6.8e-77	PLAC8	1.38606	5.92e-85	RPL4	0.691112	6.2e-75	GAPDH	1.50339	1.58e-157	NFKBIA	0.959955
TRBV20-1	0.493994	4.79e-06	RPS6	0.488794	9.47e-261	RPS6	0.800075	0	IL32	0.512594	1.21e-213	F2R	0.646156	0	RNF213	1.64212	0	LGALS3	1.38316	3.68e-93	PRSS23	2.17925	0	MYL6	0.66542	0.003719	JUN	1.46057	6.16e-14	LMNA	0.894315	6.87e-20	CXCR4	0.81453	1.6e-05	TRGV9	1.18259	1.19e-41	SPTSSB	1.34859	3.04e-159	RPS8	0.687301	6.76e-79	ICOS	1.47889	1.8e-141	PPP1CC	0.952931
RPS28	0.48461	1.35e-126	RPL3	0.484883	6.72e-256	RPL4	0.798543	0	BIRC3	0.512411	1.03e-94	CXCR6	0.626629	8.58e-265	PDE3B	1.64163	0	ANXA1	1.35724	5.51e-88	CCL3	2.14241	2.01e-240	RPS26	0.610182	2.12e-26	CD63	1.43708	3.24e-86	DUSP1	0.891356	1.95e-27	FCRL6	0.800345	2.82e-34	FLNA	1.17891	3.34e-69	IL18RAP	1.32953	3.99e-130	RPS6	0.684123	1.45e-81	LAYN	1.46352	1.18e-128	MS4A6A	0.944822
RPL38	0.467319	2.94e-22	FXYD5	0.484544	4.1e-254	RPL37	0.778075	0	SHMT2	0.511657	4.05e-125	TC2N	0.605309	1.47e-89	MT-ND5	1.64046	0	LAG3	1.3493	7.89e-111	IGFBP7	2.10157	0	CD69	0.603719	1.74e-18	COTL1	1.4215	1.03e-122	SLC2A3	0.883958	3.49e-23	PRF1	0.78485	7.83e-52	TSC22D3	1.17803	8.68e-59	FCER1G	1.28501	3.5e-278	RPS12	0.680828	3.9e-73	CARD16	1.44321	2.15e-133	TRBV20-1	0.944821
CCR6	0.46067	1.55e-142	RPS20	0.484031	8.74e-167	RPL9	0.77744	0	ICA1	0.492354	2.08e-134	IL32	0.60467	0	LINC00342	1.6325	0	LINC02446	1.32607	1.05e-134	FGR	2.03177	0	GPR25	0.559466	0.000173	HLA-DPB1	1.41866	3.64e-50	S100A10	0.880754	9.05e-29	CYBA	0.774953	1.16e-05	CTSW	1.16471	5.69e-146	ID2	1.28368	3.82e-117	SNHG29	0.67719	1.17e-58	CORO1B	1.44267	1.11e-155	ICA1	0.934925
IL6R	0.458573	2.83e-28	AL138963.4	0.477136	1.99e-53	RPL35A	0.774446	0	F5	0.492105	3.59e-142	SLAMF7	0.603927	0	MT-ATP6	1.62884	0	ANXA2	1.31058	4.11e-71	CD247	2.02022	0	CKLF	0.5552	1.84e-16	ITGAE	1.41697	3.03e-121	AHNAK	0.863572	2.66e-16	CCL3	0.765282	2.97e-10	GZMB	1.16434	1.44e-151	TYROBP	1.2685	5.9e-307	LRRN3	0.675973	1.39e-54	IL1R2	1.43095	4.75e-253	CTLA4	0.928516
RPL37	0.457427	2.44e-79	RPL34	0.472039	2.69e-223	PABPC1	0.774285	0	TNFRSF1B	0.487127	3.16e-205	AOAH	0.596922	1.56e-277	SERINC5	1.62267	0	GZMB	1.29181	1.22e-213	TBX21	2.01648	0	GAPDH	0.549424	1e-07	PTMS	1.41209	1.71e-44	ADAM19	0.86316	4.69e-51	S100A10	0.746166	0.013924	HLA-DPB1	1.15624	3.19e-72	IFITM2	1.24446	4.75e-163	NUCB2	0.663842	1.31e-83	SYNGR2	1.40249	2.29e-109	ICOS	0.922957
RPL39	0.451566	2.77e-120	RPS18	0.469071	2.46e-287	TPT1	0.773188	0	MIR4435-2HG	0.477619	7.84e-158	CD27	0.594234	1.51e-74	ARGLU1	1.62263	0	GPR25	1.26668	2.6e-107	TTC38	1.97705	0	RGS1	0.54277	0.000449	HSPA1B	1.3682	2.53e-08	HSPA1B	0.859389	6.37e-05	TRGC2	0.728233	1.53e-11	TBX21	1.12183	1.03e-60	CEBPD	1.22896	2.08e-118	RPL32	0.657846	1.4e-72	TBC1D4	1.39871	6.94e-210	ARMH1	0.914784
H1-10	0.447878	1.35e-94	MAL	0.459856	8.31e-131	RPS12	0.766485	0	AC133644.1	0.475453	1.26e-176	PECAM1	0.588916	2.98e-163	GABPB1-AS1	1.62047	0	CD63	1.22162	3.18e-169	CCL4	1.96674	0	LTB	0.539192	1.03e-189	CKLF	1.35468	9.53e-39	IL7R	0.856492	4.6e-98	EMP3	0.727342	1.97e-05	CCL4L2	1.11563	4.18e-07	CRTAM	1.21901	3.18e-48	NPM1	0.651258	1.33e-76	GADD45A	1.36994	1.33e-131	MIR155HG	0.900786
RPS27	0.446923	1.16e-103	RPL13	0.458969	5.43e-255	RPL19	0.766134	0	CCNI	0.475062	1.49e-76	GIMAP4	0.582991	1.04e-121	FOXP1	1.61789	0	TRBV9	1.21982	2.26e-64	HOPX	1.96253	0	CXCR3	0.534679	6.84e-14	CD8B	1.34699	1.9e-166	BHLHE40	0.844108	1.6e-23	CLEC2B	0.704903	0.00089	ITGB1	1.10119	1.66e-112	SRGN	1.17958	3.24e-132	RPS21	0.651201	6.2e-75	SH2D2A	1.35193	7.17e-74	TNF	0.887424
TUBA4A	0.44422	1.55e-82	CD52	0.457116	0	EIF3E	0.766049	0	RPL8	0.468113	1.36e-123	FYN	0.58065	1.45e-145	MT-CO2	1.60859	0	LY6E	1.21912	1.49e-52	ITGB2	1.9355	0	SMDT1	0.530329	1.1e-07	CYTOR	1.34123	8.17e-32	PLP2	0.841351	1.04e-35	LYAR	0.69762	7.92e-17	KLF2	1.10112	1.01e-190	CAPN12	1.16379	3.76e-95	RPS23	0.650219	3.23e-81	ENTPD1	1.33747	5.3e-73	LIMS1	0.884612
SCML4	0.439254	3.28e-67	TRADD	0.455974	1.43e-230	RPL39	0.761629	0	ARID5B	0.467845	2.67e-117	GIMAP7	0.57224	7.91e-97	EML4	1.60701	0	CD2	1.21162	1.08e-152	ZEB2	1.91611	0	RPLP1	0.50908	1.03e-108	LINC01871	1.32302	6.46e-48	GPR171	0.838926	1.85e-16	SAMD3	0.687935	6.11e-16	LYAR	1.09709	1.84e-85	NKG7	1.15502	9.29e-220	RPL10A	0.648408	9.08e-78	S100A4	1.33315	2e-87	NR4A1	0.86401
RPL9	0.426808	5.23e-68	RPL18A	0.4558	1.3e-285	RPS14	0.761102	0	FCRL3	0.464366	1.12e-183	NELL2	0.566072	8.04e-57	ANKRD36	1.60169	0	S100A10	1.18455	1.77e-105	S100B	1.90673	1.63e-141	ABRACL	0.508299	4.7e-10	NKG7	1.27161	1.25e-193	STAT1	0.832992	7.2e-31	MYBL1	0.687336	1.17e-12	CX3CR1	1.0756	5.18e-83	RAMP1	1.09806	6.63e-98	LDLRAP1	0.647684	3.13e-58	TYMP	1.32618	1.39e-73	DRAIC	0.850743
TNFSF8	0.426779	9.3e-27	SELL	0.454896	2.26e-99	EEF1A1	0.758611	0	EEF2	0.46418	8.5e-55	HCST	0.56509	0	ANKRD44	1.59599	0	S100A11	1.17266	1.11e-79	FCRL6	1.77855	0	CD3D	0.506427	4.24e-46	ALOX5AP	1.24145	1.75e-48	SOCS1	0.825192	2.97e-15	APOBEC3G	0.674662	0.001117	TGFBR3	1.06185	5.49e-71	BHLHE40	1.08379	2.7e-85	SNHG8	0.645212	1.73e-56	IFI6	1.32595	3.27e-30	CD27	0.847982
RPL36	0.426373	2.56e-78	RPL37	0.453963	1.59e-192	RPS21	0.755891	0	RPL22	0.463889	3.57e-32	PARP8	0.539209	5.11e-148	ANK3	1.59513	0	JAML	1.16904	1.31e-88	APMAP	1.75738	0	ANXA1	0.505157	4.51e-12	TRAV8-4	1.21268	4.16e-08	PDE4B	0.821515	1.18e-32	FGFBP2	0.669849	4.08e-24	PRSS23	1.03928	4.69e-55	LYST	1.08059	1.44e-62	NT5E	0.637115	1.83e-161	F5	1.28149	5.3e-203	GNG4	0.841134
SPINK2	0.426058	1.12e-64	RPL36	0.453616	8.06e-236	ARMH1	0.751546	2.7e-245	LINC01281	0.463198	1.38e-152	TRGV2	0.528473	6.88e-149	AAK1	1.59352	0	HOPX	1.16377	4.34e-198	GZMH	1.75281	1.17e-258	NDUFS5	0.480013	0.001509	GZMK	1.20391	2.44e-73	CREM	0.802009	1.55e-08	C1orf21	0.654233	1.94e-17	SAMD3	1.02366	5.24e-63	TNFRSF18	1.07611	3.32e-75	RPL34	0.634559	2.2e-61	RTKN2	1.26721	3.38e-204	TNFRSF4	0.809308
TOMM7	0.4221	1.62e-59	TCF7	0.452678	3.24e-185	RPL30	0.745648	0	FOXO1	0.463168	1.8e-48	ITM2A	0.52846	2.37e-108	ARID1B	1.58874	0	S100A4	1.15582	4.62e-169	PLAC8	1.7417	0	C12orf75	0.475458	3.42e-07	HOPX	1.17993	4.15e-30	CD69	0.801507	2.21e-13	CLDND1	0.651996	0.000147	CD8B	1.02359	1.33e-84	PTGDR	1.0729	4.26e-81	RPL37	0.62639	8.82e-56	CD74	1.25883	7.23e-85	ST8SIA1	0.785523
RPL34	0.420635	1.15e-89	RPS4X	0.452587	1.04e-252	NOP53	0.745047	0	TIAM1	0.462438	2.49e-38	NUCB2	0.520359	3.85e-85	RESF1	1.57136	0	VIM	1.14321	9.95e-262	PTGDR	1.71809	0	CIB1	0.474508	2.19e-08	TRAV19	1.15923	6.78e-17	NIBAN1	0.797334	0.000535	AOAH	0.651812	7e-12	LGALS1	1.02022	2.45e-40	JAK1	1.05692	9.36e-88	PASK	0.619469	1.01e-50	PTTG1	1.23993	3.13e-66	SESN3	0.783571
SARAF	0.41495	3.28e-70	RPL39	0.444495	3.04e-227	NACA	0.736897	0	AQP3	0.461979	9.58e-23	SLAMF6	0.511296	1.02e-100	TMEM161B-AS1	1.57116	0	S100A6	1.13854	1.46e-155	AOAH	1.6947	4.16e-288	RPL28	0.467686	9e-106	HLA-B	1.13129	3.61e-10	CD2	0.796605	6.92e-30	SH2D1A	0.644358	4.77e-15	C12orf75	0.991676	1.24e-42	IL12RB2	1.05647	3.83e-82	RPLP0	0.61729	2.9e-86	ENO1	1.23257	3.99e-96	BATF	0.782991
DDIT4	0.411314	7.75e-63	RPS12	0.443185	1.53e-226	RPL18	0.73025	0	EPB41	0.460678	9.1e-55	ZBTB38	0.508445	3.83e-80	ATM	1.57026	0	PTPN22	1.12378	3.7e-26	AKR1C3	1.6692	0	CD63	0.456036	1.41e-07	CTSW	1.12245	7.72e-83	LDHA	0.791958	2.45e-29	CD81	0.64322	8.02e-21	ID2	0.985758	4e-22	TXK	1.00771	5.27e-35	RGS10	0.616087	7.07e-53	CD27	1.22756	4.65e-228	SNX9	0.781086
SELENOM	0.409826	8.46e-76	LINC02273	0.442933	2.45e-119	RPL29	0.729351	0	PELI1	0.456728	3.28e-88	APMAP	0.497537	1.16e-187	NABP1	1.57008	0	CISH	1.12236	6.24e-79	LITAF	1.6565	0	CYBA	0.452102	4.53e-26	OASL	1.11364	7.59e-48	OAS1	0.790992	7.33e-16	MATK	0.623769	1.38e-09	TRGV8	0.974007	2.45e-56	FGR	0.995597	1.1e-127	EEF1A1	0.615395	1.54e-61	LTA	1.22665	1.23e-84	PKM	0.780199
LPAR6	0.408727	1.77e-37	RPL10A	0.442027	2.76e-226	RPS4X	0.728054	0	RPL5	0.453849	4.03e-55	AC243829.1	0.49581	4.53e-171	CCNL1	1.5594	0	EMB	1.11492	4.04e-20	METRNL	1.64968	3.97e-301	COTL1	0.4506	3.83e-17	ID2	1.11024	1.61e-18	CAPG	0.787052	0.015545	F2R	0.615793	1.79e-07	C1orf21	0.951121	9.88e-64	CXXC5	0.992209	3.88e-141	RPL7	0.614813	5.27e-66	PHLDA1	1.21225	1.47e-59	CD40LG	0.777798
TESPA1	0.408516	8.13e-35	NOP53	0.43921	2.41e-148	RPL13	0.723116	0	GLCCI1	0.45215	6.07e-80	HLA-C	0.494473	0	PCNX1	1.5558	0	TSC22D3	1.10798	8.47e-08	MATK	1.63811	0	TNFAIP3	0.442756	3.1e-06	HLA-DQB1	1.10898	9.61e-21	IFI44	0.778764	3.32e-11	CCL4	0.615357	3.85e-75	TRGV2	0.948498	3.76e-63	IGFBP4	0.981244	1.14e-70	RPS2	0.61478	2.37e-81	SPOCK2	1.20728	2.7e-150	IGFBP4	0.774908
MAL	0.408229	1.26e-25	RPL14	0.433938	1.22e-245	RPL7	0.717235	0	RPL36	0.435674	3.19e-84	HLA-B	0.491503	0	MBNL1	1.55253	0	EZR	1.10198	1.53e-28	ABHD17A	1.62698	0	RPS19	0.440826	1.22e-72	CXCR6	1.08516	1.4e-46	TYMP	0.771447	1.06e-07	TRG-AS1	0.614783	0.000978	SYTL3	0.944087	2.47e-27	GPR65	0.977743	1.6e-54	PABPC1	0.61367	4.79e-48	SAT1	1.19703	1.86e-95	TCF7	0.771723
LINC00402	0.407718	1.53e-15	RPL17	0.430865	2.39e-93	EEF2	0.716966	0	PLCL1	0.434034	4.68e-61	LINC02084	0.489902	1.23e-175	MDM4	1.55206	0	TRAV1-2	1.0898	6.28e-77	PTPN12	1.62572	0	NCF1	0.440771	1.01e-36	KLRC1	1.07721	3.32e-37	CXCR6	0.770081	7.12e-12	LITAF	0.585428	8.75e-17	ZNF683	0.941012	5.24e-16	NFKBIA	0.97197	6.64e-19	PDE3B	0.611281	9.68e-82	CREM	1.19633	2.72e-65	EGR3	0.754684
RNASET2	0.402839	3.19e-61	RPL38	0.430279	1.52e-143	RPL3	0.705793	0	RPL32	0.4328	2.83e-98	FCRL3	0.482079	2.11e-122	PCSK7	1.55145	0	AUTS2	1.08851	6.54e-51	GK5	1.61318	0	TMEM14C	0.432097	0.000184	SH3BGRL3	1.07616	4.53e-39	TAGLN2	0.760445	8.84e-07	APMAP	0.581118	4.52e-10	TRDV1	0.928238	1.22e-66	CD7	0.959026	9.9e-57	RPS16	0.607398	1.34e-80	MAGEH1	1.18294	5.23e-121	IRF4	0.754343
RPL30	0.397922	4.89e-125	RPL11	0.427869	2.74e-210	RPL21	0.70332	0	PABPC1	0.42881	1.57e-20	HLA-F	0.47116	9.24e-134	DGKA	1.55048	0	CD69	1.07549	9.75e-42	GZMA	1.61144	0	CD2	0.42658	5.15e-20	HAVCR2	1.07521	3.92e-10	RSAD2	0.758977	3.6e-14	DTHD1	0.572415	9.51e-17	GZMA	0.913173	7.14e-139	RIN3	0.957559	2.11e-44	RPL19	0.604823	4.85e-68	CYTOR	1.1667	8.02e-38	TIAM1	0.753074
GIMAP7	0.393225	8.02e-34	BIRC3	0.426732	6.49e-230	RPS15A	0.698845	0	AC012368.1	0.425172	8.86e-102	IFNGR1	0.470243	8.2e-95	KANSL1	1.54697	0	JUN	1.06082	1.5e-72	IL2RB	1.60727	0	SOCS1	0.422539	0.000307	GAPDH	1.05605	1.48e-21	CIB1	0.758546	3.74e-38	ZEB2	0.568241	0.000591	ADRB2	0.908326	1.02e-53	ITGAM	0.957558	9.61e-121	RPL13	0.602668	1.87e-74	MIR4435-2HG	1.1605	5.01e-92	AC004585.1	0.749269
EEF1B2	0.388285	1.36e-41	RPS21	0.422992	2.06e-191	RPS28	0.69727	0	NCF4	0.419413	8.63e-146	FCMR	0.465736	9.85e-23	PDE7A	1.54389	0	ALOX5AP	1.05597	2.92e-163	KLRB1	1.57174	0	DYNLL1	0.413405	0.002406	TIGIT	1.04463	6.99e-14	LGALS3	0.754756	0.000108	PTGDR	0.555597	3.31e-18	GZMM	0.906954	4.36e-74	KLRC3	0.926325	1.89e-55	RPL18	0.59636	2.06e-72	LTB	1.1578	5.34e-262	SOD1	0.746344
RPS21	0.386463	2.92e-43	RPS25	0.422413	2.45e-223	RPL38	0.694862	0	RPL37	0.417559	2.33e-76	LINC00861	0.463702	1.94e-43	TNRC6B	1.5385	0	TYMP	1.04769	5.29e-07	IFITM2	1.55621	0	PFN1	0.409517	7.03e-45	PPP1R14B	1.04222	1.32e-27	PFKFB3	0.751127	5.82e-19	KLRF1	0.554411	1.35e-10	PRDM1	0.898725	2.63e-20	CD55	0.925669	1.3e-37	S100B	0.59434	8.13e-129	BEX3	1.14851	2.6e-149	TBC1D4	0.734304
RPL35A	0.385588	2.05e-81	RPL23A	0.421354	3.23e-254	TRABD2A	0.690911	0	ADTRP	0.4169	7.6e-49	PTPRCAP	0.461247	6.79e-54	BCL11B	1.5366	0	TRAV12-3	1.01631	2.9e-24	KLF2	1.54452	1.99e-247	DBI	0.408397	2.35e-07	LDHA	1.02477	0.000557	EPSTI1	0.748293	2.53e-10	ARPC5L	0.543693	0.005269	MYO1G	0.891628	4e-24	SPINK2	0.91946	2.06e-29	RPL21	0.59388	5.43e-72	CXCR6	1.13983	7.63e-25	PHACTR2	0.710327
LY9	0.384222	2.32e-35	VIM	0.418049	0	RPS25	0.688679	0	RACK1	0.41614	8.2e-78	CTSW	0.457955	0	OGA	1.53539	0	SH3BGRL3	1.01282	2.4e-206	CHST2	1.54068	0	CYTOR	0.402198	0.000116	FASLG	1.01011	6.53e-47	PPP1R14B	0.74322	1.32e-08	ABHD17A	0.540524	2.23e-06	HLA-DPA1	0.880884	5.98e-49	MCTP2	0.916051	4.08e-61	RPL12	0.59382	1.82e-82	IKZF2	1.11358	2.57e-158	CD69	0.709735
AQP3	0.382076	1.81e-43	PABPC1	0.417304	8.14e-98	RPL18A	0.665412	0	CCR7	0.415277	0.024137	GPR174	0.457584	2.33e-77	TTC14	1.51259	0	OASL	1.00116	1.98e-22	ID2	1.53325	2.22e-218	SERF2	0.401137	4.52e-12	ITM2C	0.974805	1.01e-69	RGCC	0.733839	4.88e-21	SLAMF7	0.539365	7.73e-11	MYO1F	0.873061	5.05e-31	TPST2	0.915781	2.46e-53	RPS9	0.591947	3.76e-82	GBP5	1.10306	3.07e-62	CXCR5	0.708193
SLC22A17	0.380938	1.48e-55	RPL7	0.41442	1.37e-138	ABLIM1	0.66321	0	RPL11	0.415099	1.36e-76	RPS29	0.450196	1.94e-18	GPRIN3	1.49948	0	SAMSN1	0.984003	6.56e-06	AREG	1.51648	4.73e-168	PDE4B	0.398906	4.33e-11	TNFRSF9	0.974685	1.61e-21	EIF2AK2	0.728467	1.77e-06	RPL27A	0.524584	3.57e-14	TRGC2	0.871855	5.45e-70	EOMES	0.914841	2.68e-56	RPS28	0.590437	1.21e-57	TRBV20-1	1.08945	3.2e-15	SFXN1	0.702266
SYPL1	0.378407	2.85e-50	RPL9	0.409277	2.27e-190	RPL10A	0.656833	0	CPA5	0.414223	8.14e-74	CD3E	0.449428	1.71e-139	MT-ND2	1.49216	0	CTSA	0.977812	3.57e-57	MYBL1	1.50489	1.02e-158	HINT1	0.396656	1.6e-18	LINC02195	0.955763	4.75e-27	SAMSN1	0.716227	0.027145	PLAAT4	0.521046	0.000432	TRG-AS1	0.87163	3.35e-85	NCALD	0.887644	1.38e-56	RPS14	0.589311	2.09e-66	BCL3	1.08303	3.19e-49	HIF1A	0.694165
RPS3	0.377956	1.76e-123	RPL10	0.406172	2.2e-241	RPL14	0.653955	0	RPS8	0.413032	1.36e-74	STOM	0.449331	3.67e-169	LUC7L3	1.47864	0	TAGLN2	0.970203	2.36e-26	ITGAM	1.47961	5.67e-297	RPS18	0.383791	5.76e-85	FABP5	0.951658	4.24e-20	S100A6	0.695568	1.06e-10	S1PR5	0.517856	3.76e-12	TPST2	0.866109	2.53e-33	MAP3K8	0.880734	2.61e-57	EIF3E	0.583923	8.92e-42	BIRC3	1.074	4.31e-98	RILPL2	0.692406
RPS25	0.372482	5.85e-85	RACK1	0.406133	1.14e-182	RPL31	0.651984	0	RPL12	0.411954	7.14e-107	CLDND1	0.445309	1.32e-101	ASH1L	1.4747	0	PLP2	0.970014	3.11e-55	HSH2D	1.45034	6.79e-304	RPL35	0.355153	4e-39	GSTP1	0.935516	2.01e-15	FRMD4B	0.673531	8.63e-38	PIK3R1	0.516756	1.2e-13	KLF3	0.86597	4.93e-61	IL18R1	0.875442	3.03e-62	RPL22	0.583692	1.32e-53	ISG15	1.05706	2.72e-17	RAP1A	0.683443
PIK3IP1	0.372129	1.47e-34	CNN2	0.403539	3.86e-139	RGS10	0.649355	0	FXYD5	0.408899	6.82e-67	ITM2C	0.443128	4.95e-102	PNISR	1.47305	0	TMSB4X	0.969927	0	CD160	1.44561	1.19e-278	BAX	0.349922	0.016264	DUSP4	0.933194	0.042571	MYL12B	0.6707	1.59e-18	PCED1B-AS1	0.512479	0.008539	FGR	0.862234	3.68e-52	KLF2	0.868309	5.06e-30	RPL38	0.580021	3.67e-40	PMAIP1	1.03991	4.08e-76	CD28	0.671575
SLC2A4RG	0.369136	2.59e-60	SLC25A6	0.403299	1.25e-126	RPS16	0.648909	0	MAGEH1	0.406093	9.01e-42	TRG-AS1	0.440056	7.98e-118	TRIM73	1.47076	0	PERP	0.963992	9.99e-45	FLNA	1.44378	2.2e-193	RPS24	0.348477	1.03e-19	APOBEC3C	0.931478	2.03e-21	ZFP36L2	0.662452	3.85e-23	PYHIN1	0.500466	6.74e-06	ITGA4	0.859916	3.34e-51	ATP8B4	0.859323	5.63e-96	RPL29	0.579	5.98e-66	GBP2	1.03405	1.19e-70	ZFP36L1	0.670455
GIMAP4	0.368525	6.17e-32	SH3BP5	0.400757	1.95e-212	RPS9	0.645646	0	LINC01943	0.40251	9.71e-123	ARAP2	0.438747	5.44e-103	SMG1	1.46751	0	ITM2C	0.961381	6.82e-110	MCTP2	1.43191	4.83e-280	RPL41	0.347367	1.08e-58	HLA-DMA	0.929563	6.32e-20	RBPJ	0.660764	1.59e-14	GZMB	0.496541	1.53e-17	AHNAK	0.852409	1.14e-43	PRF1	0.857634	2.43e-166	RPL18A	0.574987	4.62e-73	LDHA	1.03011	3.05e-28	SLC9A9	0.665891
RPL32	0.367484	4.35e-98	RPL29	0.400189	1.32e-207	RPL6	0.644139	0	EIF3L	0.400953	4.15e-14	PDCD4	0.436753	5.41e-94	RSRP1	1.46505	0	ISG20	0.957739	0.000238	MYOM2	1.42796	1.32e-284	TRAPPC1	0.344945	0.001799	CXCL13	0.926945	1.41e-27	IFIT1	0.659334	7.36e-17	FGR	0.486194	9.41e-12	TRGV7	0.848379	5.05e-13	GSTP1	0.851689	1.48e-63	RACK1	0.573975	2.37e-73	LAPTM4B	1.02915	9.34e-140	PTPN11	0.65144
RPLP2	0.367027	2.73e-80	EEF1B2	0.394619	1.92e-156	NPM1	0.643884	0	TNFRSF4	0.396674	5.22e-86	TMEM109	0.436349	4.67e-110	SMCHD1	1.45647	0	XAF1	0.94845	0.003426	PYHIN1	1.42224	8.64e-253	CFL1	0.344095	1.81e-24	TPI1	0.922532	0.000135	OAS3	0.654792	8.91e-12	S100A4	0.46747	1.82e-15	DUSP1	0.848191	0.000294	ADAM8	0.842123	5.92e-39	RPL3	0.572976	1.63e-62	IKZF4	1.02748	1.28e-112	SIRPG	0.649869
RPS13	0.366318	3.05e-71	RPS16	0.394182	4.2e-197	RPSA	0.643286	0	TRAV8-3	0.395939	5.76e-12	HLA-E	0.433218	2.85e-187	FUS	1.45418	0	PTMS	0.938764	1.26e-52	LYN	1.41034	0	POMP	0.341258	0.000926	CSF1	0.920937	1.91e-29	HERC5	0.653498	1.54e-08	MT-CO2	0.464195	5.17e-05	ITGB2	0.846413	1.78e-74	SAMD3	0.841764	1.21e-50	RPL14	0.568626	3.75e-77	ACP5	1.02304	1.17e-51	SMCO4	0.644665
FXYD7	0.361245	1.36e-46	RPS7	0.392346	4.85e-236	RPS27	0.641174	0	RPS13	0.394977	1.18e-70	LY9	0.429035	5.49e-41	IL6ST	1.45015	0	CLIC3	0.933799	2.16e-75	HAVCR2	1.41021	0	C9orf16	0.341028	1.34e-05	CD7	0.905067	5.34e-38	TNFSF10	0.653467	4.65e-18	PTP4A2	0.453738	4.23e-08	PATL2	0.842351	1.58e-71	HSH2D	0.841396	5.33e-64	ABLIM1	0.566675	2.72e-44	ZNRF1	1.01987	7.04e-44	GBP2	0.638332
MFHAS1	0.360945	5.74e-59	RPL18	0.390945	3.39e-208	TSHZ2	0.641155	0	RCAN3	0.393988	6.86e-19	PTP4A2	0.41518	2.37e-98	RNPC3	1.44874	0	CD52	0.933779	1.71e-181	GSAP	1.41021	4.56e-300	PSMB9	0.340697	1.01e-05	TNIP3	0.90385	5.22e-24	CD52	0.652186	5.81e-30	MYO1G	0.44915	0.02309	PPP2R5C	0.831558	8.25e-61	SOCS1	0.826168	1.3e-20	RPL9	0.565991	1.83e-54	MYL6	1.00342	7.9e-60	RNF19A	0.620338
BTG1	0.35967	2.63e-109	RPS5	0.388777	2.02e-191	LDLRAP1	0.639743	2.77e-244	USP15	0.393795	5.69e-73	KCNA3	0.414982	1.11e-36	INPP4B	1.44601	0	IFI44	0.932797	9.23e-10	GZMM	1.40229	0	CD40LG	0.333569	2.01e-76	CLEC2B	0.901848	3.17e-33	MX2	0.651426	8.36e-17	MT-ATP6	0.443787	8.89e-07	FCGR3A	0.830585	4.99e-51	TRGC1	0.823975	1.29e-72	TSPAN32	0.56474	1.76e-116	EZR	1.00259	1.31e-40	LINC00892	0.61487
CRTAP	0.357329	4.08e-57	PASK	0.387242	1.37e-72	RPL10	0.63349	0	LBH	0.389989	4.46e-47	STK17A	0.408687	5.11e-87	RBM5	1.44582	0	PARP8	0.913254	6.31e-25	C1orf21	1.37754	1.89e-269	TRADD	0.332979	4.5e-07	ACP5	0.894301	7.1e-45	CD44	0.650897	2.89e-40	HLA-DPB1	0.432651	0.000491	AOAH	0.814804	1.02e-25	MMP25-AS1	0.804896	5.96e-29	NACA	0.559766	9.04e-71	MT2A	0.999948	2.35e-16	CD82	0.607015
RPL22	0.357293	1.29e-13	ANXA1	0.386845	0	RACK1	0.631783	0	CARD16	0.389492	5.33e-135	LIME1	0.404384	7.18e-37	GLS	1.44311	0	CKLF	0.911724	1.08e-78	TPST2	1.36127	1.41e-250	TPI1	0.328225	4.72e-13	CISH	0.887556	2.08e-55	IRF7	0.649767	2.33e-05	ADGRG1	0.428755	0.000338	S100A4	0.813612	2.03e-41	NME2	0.782346	8.91e-18	RPSA	0.55959	6.46e-63	CCR4	0.999306	3.3e-109	SLA	0.591371
CD5	0.356772	3.91e-55	RPS27	0.380819	1.24e-167	C1orf162	0.628129	1.7e-306	PIK3IP1	0.38544	2.56e-29	SLC9A3R1	0.40029	7.9e-151	GIMAP5	1.4414	0	RSAD2	0.906915	2.42e-16	DIP2A	1.36014	9.81e-188	HCST	0.326958	5.78e-24	LGALS3	0.884155	7.32e-41	CD40LG	0.647896	6.58e-189	COX7A2	0.413564	1.46e-05	TXNIP	0.808457	9.73e-60	XBP1	0.777044	3.46e-28	EEF2	0.558708	1.78e-46	PIM3	0.99788	8.62e-70	CD4	0.580001
GIMAP2	0.344506	1.34e-55	RPS14	0.380424	3.17e-198	RPS29	0.625043	0	FTL	0.380443	4.69e-97	LINC00944	0.392818	5.99e-60	SLC39A10	1.43732	0	DRAP1	0.902834	7.58e-62	TXNIP	1.34887	7.88e-235	TIMP1	0.326542	6.04e-13	CRTAM	0.862531	7.69e-57	KDSR	0.629258	2.44e-68	CX3CR1	0.400428	7.56e-09	EOMES	0.803406	6.52e-37	KLRB1	0.760631	4.98e-58	PECAM1	0.544955	1.43e-141	CD82	0.993735	1.23e-38	MAL	0.572529
CCR7	0.343871	1.85e-07	RPL19	0.379911	1.29e-194	RPS27A	0.624292	0	IKZF4	0.379815	5.58e-138	ARPC5L	0.388603	4.64e-145	ITK	1.43597	0	LMNA	0.895801	5.79e-09	ARL4C	1.33309	0	PAXX	0.326382	0.019863	PTTG1	0.861266	4.4e-05	HSP90AA1	0.621593	6.08e-06	PTPN4	0.392174	0.001864	HOPX	0.795901	1.85e-37	NCR1	0.759285	2.97e-68	BACH2	0.543577	5.89e-62	SOD1	0.992801	6.46e-84	MAF	0.565031
CD3E	0.342349	1.27e-79	RPS3	0.379019	2.38e-203	SNHG8	0.623648	4.86e-225	RPS3A	0.374968	2.24e-64	TRAT1	0.388472	5.74e-32	FAM118A	1.43342	0	ID2	0.891636	9.64e-28	CEP78	1.32856	1.27e-211	IFITM2	0.323637	9.37e-21	IKZF3	0.861233	1.34e-28	SH3BGRL3	0.618435	1.07e-17	NUCB2	0.391264	1.22e-09	MATK	0.791884	5.24e-37	CDKN2D	0.747779	1.62e-31	RPLP2	0.541027	1.63e-59	ARID5B	0.981475	1.02e-78	NR3C1	0.564409
TNFAIP8	0.340694	9.27e-75	GIMAP7	0.376538	2.24e-108	RPL36	0.622593	0	RPL34	0.372626	3.2e-68	GABARAPL2	0.386472	2.11e-119	LINC00861	1.42734	0	STK17B	0.89107	4.06e-39	BIN2	1.32138	8.31e-259	PRDX5	0.321537	1.39e-05	TRBV7-9	0.84806	2.52e-10	COTL1	0.61658	6.51e-23	AHNAK	0.389651	0.000845	TRAV12-2	0.787447	8.68e-35	SLC16A3	0.738005	3.71e-32	RPL37A	0.535585	1.3e-49	ICA1	0.976809	1.58e-99	FKBP5	0.563727
SSBP2	0.339897	6.09e-27	RIPOR2	0.375404	1.36e-199	CHRM3-AS2	0.621724	0	SOD1	0.371887	1.46e-81	ZBTB7A	0.382714	1.29e-66	ZRANB2	1.42695	0	PPP1R14B	0.880502	2.02e-23	ABI3	1.32005	2.56e-284	PFDN5	0.319524	6.4e-17	CLIC1	0.823905	6.66e-21	EML4	0.610844	4.4e-18	LGALS3	0.37527	2.5e-09	COL6A2	0.78609	4.23e-46	AC008105.3	0.737192	1.24e-27	RPL35A	0.534115	1.74e-50	SIRPG	0.974009	4.04e-77	KIAA1324	0.56356
RPL21	0.337604	8.97e-57	GPR183	0.374108	9.36e-176	MAL	0.618632	1.09e-225	HACD1	0.370869	1.17e-130	AHNAK	0.382315	4.11e-154	STX16	1.4222	0	CD96	0.878369	1.57e-41	TGFB1	1.31865	3.06e-275	ANAPC11	0.31916	0.011305	PRF1	0.817518	7.6e-54	LINC00892	0.607743	1.55e-74	PECAM1	0.369496	0.014563	BIN2	0.781689	3.85e-31	NCR3	0.735513	1.67e-44	RPS18	0.532803	3.17e-62	SRGN	0.964949	3.88e-44	LBH	0.55922
PPP1R2	0.335425	1.14e-58	RPS3A	0.373616	6.89e-163	RPLP2	0.616041	0	RPS26	0.367979	2.49e-79	LYST	0.382029	1.05e-124	ANKRD36C	1.42143	0	IRF7	0.874231	6.13e-12	PXN	1.31666	1.06e-204	ACTB	0.31841	2.66e-09	CST7	0.813065	5.35e-44	TNFSF13B	0.604685	6.53e-35	MT-ND4	0.367374	0.001186	SYNE1	0.762076	1.25e-46	C11orf21	0.724934	8.32e-26	RPL11	0.527879	1.14e-49	IL2RB	0.961121	5.27e-42	LINC01281	0.557848
RPL11	0.333948	1.59e-86	RPLP2	0.371816	4.58e-191	RPS2	0.613513	0	TTN	0.367417	1.34e-79	CD84	0.381255	1.96e-49	VPS13C	1.41935	0	IVNS1ABP	0.87233	5.8e-07	OSBPL5	1.31435	2.93e-263	PPIA	0.317892	7.69e-08	RGS1	0.810848	2.99e-07	PDCD4	0.604359	7.73e-09	NDUFS6	0.364822	0.005643	F2R	0.752773	7.33e-24	PIK3R1	0.722044	5.9e-17	RPS29	0.525478	3.61e-28	JUND	0.957851	2.65e-25	TNFSF8	0.555482
RPL13A	0.331052	2.1e-28	EIF3L	0.371161	3.25e-94	RPS20	0.612124	0	THEM4	0.366967	1.11e-18	SLC2A4RG	0.378315	2.55e-46	MT-ND6	1.41739	0	ANKRD28	0.868241	2.51e-23	NCR3	1.31369	1.14e-306	COX5A	0.31407	0.00378	CXCR3	0.804122	2.31e-27	ERN1	0.59686	2.27e-29	PPP2R5C	0.360956	0.000157	ANXA1	0.746216	3.76e-32	LTA4H	0.721719	1.14e-17	RPL31	0.525316	3.02e-53	PARK7	0.936482	1.67e-45	SOCS1	0.545932
SLC40A1	0.329927	5.97e-28	RPL22	0.369383	1.7e-117	AL138963.4	0.609601	5.26e-107	GCNT4	0.365845	8.38e-66	GIMAP6	0.372017	8.01e-45	MUC20-OT1	1.41593	0	TRBV7-9	0.868152	1.18e-11	GPR65	1.31119	7.08e-234	OCIAD2	0.313529	6.49e-08	CAPG	0.798216	5.44e-51	CXCR3	0.578586	1.83e-08	RPL28	0.355329	8.86e-11	CD99	0.743077	2.79e-40	TSPOAP1-AS1	0.719426	8.16e-26	RPL13A	0.524284	1.89e-46	SOCAR	0.935024	1.81e-120	TMEM243	0.54503
SLC9A9	0.327929	2.95e-32	RPL35A	0.369356	2.5e-175	PRKCQ-AS1	0.608266	0	LFNG	0.365815	6.78e-55	ITGB2	0.364466	6.32e-131	SYNE2	1.41424	0	PAXX	0.859509	2.74e-18	SRGN	1.30198	0	KLF6	0.307118	0.000153	RBPJ	0.794439	9.06e-07	OCIAD2	0.567781	9.62e-32	COX8A	0.347005	0.008748	PYHIN1	0.742886	1e-30	CD63	0.71301	2.82e-80	RPL39	0.522252	6.16e-47	ZFP36L1	0.931621	1.35e-71	EGR2	0.544985
NR3C1	0.32757	8.03e-133	CD40LG	0.368036	4.87e-227	RPL24	0.608088	0	SNHG6	0.36559	1.29e-29	CD99	0.363066	8.66e-297	BCL2	1.40641	0	EIF2AK2	0.847533	0.000159	MTSS1	1.26255	3.76e-220	AP2S1	0.301363	5.59e-06	PTPN22	0.793708	1.09e-27	STING1	0.567401	1.07e-38	RPL35	0.345031	5.76e-05	LINC02446	0.73995	1.42e-23	PLCG2	0.707943	1.21e-79	MYC	0.517322	7.4e-37	CD70	0.920296	2.52e-35	FXYD5	0.539357
ITM2B	0.326608	3.46e-178	RPL32	0.366088	3.81e-184	RPLP0	0.600743	0	CCR4	0.364469	1.17e-67	NFATC2	0.363021	2.41e-66	PHC3	1.40622	0	FKBP11	0.845214	6.16e-44	GSTP1	1.24661	3.59e-302	PSMB6	0.301293	0.048295	PGK1	0.786865	1.81e-16	PERP	0.546044	0.002068	PLAC8	0.336524	1.26e-06	PIK3R1	0.731706	1.08e-42	AGK	0.706739	6.35e-29	RPL6	0.515729	8.54e-47	DUSP16	0.919613	2.24e-78	FCMR	0.537143
RPS3A	0.325343	2.29e-75	RPL8	0.364827	5.47e-204	RPL12	0.595864	0	NPM1	0.359409	1.73e-20	CD2	0.362612	4.31e-168	ANKRD12	1.4009	0	ZYX	0.842846	3.01e-103	RAP1B	1.2346	0	LY6E	0.297279	5.76e-07	ABI3	0.78646	2.45e-17	TMSB4X	0.541733	2.18e-44	ZBTB38	0.313788	0.021838	PRR5L	0.711802	1.26e-23	ACTN4	0.705216	2.46e-40	CD55	0.515308	7.24e-102	IL21R	0.914069	8.87e-67	PTPN7	0.536665
PLXDC1	0.323542	1.39e-44	RPL37A	0.364621	9.26e-152	RPS18	0.593154	0	HOXB2	0.356615	3.1e-44	SUN2	0.361225	2.67e-68	GOLGA8B	1.39845	0	APOBEC3G	0.842512	9.21e-22	CMC1	1.23344	2.85e-161	NDUFS7	0.292665	0.021187	TRGV5	0.773486	9.53e-13	SPOCK2	0.537852	3.9e-33	ITGB2	0.310446	4.45e-12	ARL4C	0.708478	1.03e-27	SEC11A	0.692591	1.24e-36	RPS25	0.51007	1.35e-51	MAF	0.912022	1.18e-69	IL6R	0.536457
CD48	0.322412	6.61e-50	RPL12	0.363682	2.81e-199	EIF3L	0.589652	7.46e-224	RPS6	0.355936	1.24e-56	MFSD10	0.35904	1.32e-86	CELF2	1.39706	0	LCP1	0.841212	6.17e-54	CYBA	1.2281	0	SF3B6	0.292297	1.19e-05	PLAAT2	0.771655	1e-23	SLAMF1	0.53479	4.67e-23	ATP5MD	0.303759	0.042877	TRGV4	0.707704	9.85e-30	IL10RA	0.691246	2.09e-22	RPL10	0.507105	4.33e-60	PBXIP1	0.910431	2.69e-103	C9orf16	0.534343
RPLP1	0.320263	1.62e-159	RPS28	0.363164	5.99e-174	RPS3	0.586517	0	BEX3	0.354398	2.07e-33	AC006369.1	0.356015	4.78e-54	MT-ND4	1.39699	0	IFIT1	0.838526	1.54e-17	CXXC5	1.21755	1.22e-260	GZMA	0.291281	1.54e-93	TRAV4	0.756497	0.004611	GBP1	0.534446	7.71e-09	IL32	0.302708	0.010351	IFITM2	0.706422	2.03e-15	ITGB2	0.689843	4.81e-30	RPL8	0.50417	7.34e-50	PRDX1	0.888026	8.39e-49	ALDOA	0.530248
CXCR5	0.320263	2.11e-32	EMP3	0.362852	0	TOMM7	0.583524	0	MAP3K1	0.352793	5.43e-53	THEMIS	0.353353	2.96e-64	ZNF292	1.39534	0	CXCR6	0.835083	2.28e-38	ZBTB16	1.21089	1.61e-253	RPL18A	0.290046	6.75e-92	CD82	0.756229	1.09e-06	CPNE7	0.534068	7.97e-14	SRI	0.300883	0.046061	TSPAN32	0.704736	1.06e-17	FLNB	0.669373	3.95e-39	RPL15	0.501993	8.19e-71	TPI1	0.883696	1.14e-18	COTL1	0.52866
RPS12	0.31665	4.62e-97	RPS9	0.361864	5.73e-197	BACH2	0.57431	0	EIF3H	0.35092	1.33e-16	PIP4K2A	0.352624	1.82e-70	SPG7	1.3942	0	THEMIS	0.829649	1.59e-47	CHST12	1.20607	9.45e-176	PRNP	0.290006	0.000807	PSMB9	0.755623	2.47e-14	ALOX5AP	0.530449	0.000355	S100A11	0.294874	3.59e-11	PXN	0.701534	6.63e-32	TCIRG1	0.663602	2.88e-24	GYPC	0.499228	1.08e-53	MAP2K3	0.86984	4.07e-35	GLCCI1	0.526612
STT3B	0.315888	2.19e-43	RPL26	0.3606	6.97e-124	PARP11-AS1	0.570376	8.54e-304	POU2F2	0.350188	4.21e-34	PYHIN1	0.350564	1.21e-91	OGT	1.3941	0	CD99	0.826797	1.01e-64	GNG2	1.19497	1.51e-212	LSP1	0.287807	1.96e-10	PIM1	0.754196	4.32e-10	APOBEC3H	0.514561	0.000433	MTPN	0.291462	3.31e-05	PTGDR	0.699244	2.36e-35	RAB37	0.651747	1.08e-19	EIF3L	0.498512	1.56e-26	RHOG	0.868839	5.42e-54	MAP7	0.525333
FAM241A	0.314742	4.61e-41	RPS27A	0.358325	1.53e-206	RPL36A	0.570194	6.34e-267	MIR3142HG	0.349664	1.03e-109	PLAAT4	0.348941	5.14e-187	NPEPPS	1.37552	0	CXCR3	0.81956	8.41e-54	CD300A	1.19367	2.01e-174	GSTP1	0.286183	6.46e-09	CPNE7	0.752351	3.68e-19	TXN	0.503872	1.85e-06	RBX1	0.28881	0.018286	TRGV5	0.689939	8.99e-25	RUNX3	0.646069	8.49e-35	NOP53	0.495509	7.04e-36	CUL9	0.864492	7.47e-86	PDE4DIP	0.524952
RPS20	0.31277	6.02e-06	GIMAP4	0.356942	1.45e-109	EIF3H	0.564444	2.25e-301	AC243960.1	0.349091	2.09e-15	CBLB	0.346678	1.8e-93	SESN3	1.36877	0	GPR171	0.814184	1.28e-12	TXK	1.19058	0	PYCARD	0.285039	0.000168	SRGAP3	0.748774	4.76e-23	SKIL	0.50195	5.78e-05	TBCA	0.280784	0.000491	LINC00944	0.680585	1.64e-70	TBX21	0.642447	5e-51	YBX3	0.495182	1.46e-106	C9orf16	0.863897	1.42e-23	POU3F1	0.519609
LINC01550	0.311962	3.69e-21	RPL7A	0.354256	3.43e-193	ST13	0.563318	4.59e-221	RPL6	0.347449	1.26e-54	LINC02446	0.341673	1.31e-103	TUT4	1.35504	0	CD3G	0.805368	7.98e-97	IFITM1	1.19032	0	NDUFAB1	0.284871	0.026346	TRGV3	0.745005	7.19e-18	IFIT3	0.501412	0.000346	PNRC1	0.278598	4.24e-07	MT-CO1	0.673229	5.32e-38	TNFRSF11A	0.636031	2.37e-79	RPL7A	0.492336	1.99e-64	PHPT1	0.861095	5.77e-26	MAGEH1	0.518622
RPS27A	0.310051	9.61e-111	RPL21	0.354228	1.94e-161	RPL13A	0.561293	0	SH3YL1	0.34562	1.56e-11	PPP2R2B	0.339458	6.33e-89	USP15	1.34836	0	GABARAPL1	0.803344	2.73e-20	PTPN4	1.18799	4.46e-169	NDUFB7	0.282937	0.00055	CD69	0.741392	2.6e-40	OXNAD1	0.501408	2.09e-09	RAB11A	0.267216	0.02198	TYROBP	0.666065	3.29e-07	HVCN1	0.634825	1.64e-77	RSL1D1	0.490775	3.4e-28	COX5A	0.856499	2.31e-30	GYPC	0.506805
EEF1A1	0.309746	7.21e-61	RPS15A	0.353571	1.48e-187	RPL7A	0.555664	0	RPL19	0.344224	4.19e-73	MMP25-AS1	0.338082	1.86e-29	ZBTB20	1.34826	0	CLSTN3	0.802489	4.24e-16	MYO1F	1.17768	2.05e-122	STING1	0.280193	0.001822	TRG-AS1	0.740741	3.15e-28	IL4I1	0.50126	2.5e-62	OPTN	0.262455	0.023679	RASSF1	0.657796	7.64e-20	ADGRE5	0.628021	1.38e-36	RPS3	0.488004	1.63e-53	ACTB	0.855925	1.45e-78	HIVEP2	0.505911
PBXIP1	0.30907	1.27e-40	HINT1	0.350173	6.03e-168	RPL37A	0.554707	0	EIF4B	0.342715	1.95e-10	ARHGAP25	0.337158	1.74e-43	NPIPB5	1.33512	0	CD7	0.80204	1.22e-198	RASSF4	1.17429	1.2e-251	CCDC167	0.279915	0.006313	ENTPD1	0.739235	1.57e-30	AC020916.1	0.499038	7.92e-08	PITPNC1	0.26188	0.034651	SH2D2A	0.657543	1.56e-05	ITGAX	0.627786	2.17e-98	TRABD2A	0.482516	4.97e-39	DYNLL1	0.848176	2.09e-30	KSR2	0.504787
ZFAS1	0.308118	1.53e-49	RPS23	0.341689	6.47e-176	SATB1	0.545759	0	RPL30	0.34005	1.11e-79	SLF1	0.335658	3.56e-63	CAMK4	1.33275	0	STOM	0.800437	9.98e-28	SYTL3	1.17332	5.07e-131	LINC01871	0.278394	0.018206	AFAP1L2	0.733448	2.74e-33	SRGN	0.494945	4.76e-07	ACTB	0.261452	1.16e-05	CCL3	0.655735	3.54e-07	HDGFL3	0.623697	6.14e-32	CLEC11A	0.482457	5.72e-86	VDR	0.844179	1.26e-95	IL16	0.504262
FAAH2	0.306261	2.68e-27	TRAT1	0.341459	1.35e-144	ALKBH7	0.534866	2.96e-205	YPEL3	0.338834	7.29e-47	CLEC2B	0.335604	3.46e-181	TUG1	1.33195	0	SYTL2	0.799064	8.92e-18	GNPTAB	1.16388	9.44e-212	CMTM3	0.275923	1.56e-05	RAB27A	0.731239	5.88e-11	CMPK2	0.48982	6.14e-08				LILRB1	0.652074	7.81e-69	IFITM1	0.617907	5.51e-37	UXT	0.479327	4.2e-41	RPS27L	0.839224	3.29e-45	SERTAD2	0.498099
RPSA	0.30612	7.97e-44	AC119396.1	0.340766	9.75e-140	RPL26	0.532245	0	RPL4	0.336116	6.92e-25	PSTPIP1	0.334911	1.13e-74	GARS1-DT	1.32044	0	MYL12B	0.795412	5.87e-57	PRDM1	1.15032	3.8e-76	PDIA6	0.273277	0.000705	IL2RB	0.726361	0.000253	PDCD1	0.487109	0.00865				TGFB1	0.646888	3.9e-20	TNFSF10	0.616844	9.1e-16	RPL30	0.478672	5.18e-43	PHTF2	0.836145	1.74e-62	TMEM64	0.495871
DPP7	0.305708	1.34e-61	RPL27	0.338903	3.47e-188	ITGA6	0.520724	9.87e-241	ANTKMT	0.332588	3.37e-41	RESF1	0.333642	6.95e-39	CHRM3-AS2	1.31844	0	CD9	0.79536	2.63e-70	MAPK1	1.14474	1.52e-165	SUSD3	0.272495	1.74e-15	HCST	0.721305	3.17e-45	CCR6	0.482006	1.11e-47				ABHD17A	0.645182	1.49e-28	PTPN12	0.610973	1.84e-55	PRKCQ-AS1	0.478411	3.27e-55	TRAF1	0.831838	6.18e-57	SESN1	0.492663
ANKRD55	0.304837	5.77e-05	S100A11	0.338819	0	ID3	0.515391	3.12e-127	GBP5	0.332238	4.37e-130	GIMAP8	0.325768	1.48e-24	DOCK10	1.31713	0	RGCC	0.789869	5.87e-17	LINC00299	1.14308	8.76e-191	RPL10	0.270702	3.5e-69	HLA-DRB1	0.720745	8.26e-29	DNAJB1	0.47218	0.001718				S100A10	0.643389	4.12e-43	TLE1	0.608345	2.11e-39	TPT1	0.475542	3.66e-51	CXCR3	0.825144	4.03e-13	SH2D1A	0.489243
SNHG6	0.303669	4.16e-45	AHNAK	0.33863	0	SH3YL1	0.513458	1.76e-137	NAP1L1	0.332178	9.05e-27	NCK2	0.325352	8.89e-21	TGOLN2	1.31472	0	TRGC2	0.784709	1.02e-34	CD38	1.14004	2.89e-261	MPC1	0.268893	0.008419	TRGV10	0.71738	2.1e-16	NCF1	0.467092	1.84e-22				APMAP	0.638951	2.17e-27	CHST12	0.604953	3.21e-38	RPL36	0.466299	2.12e-41	UCP2	0.823593	3.7e-60	BCL6	0.486529
ITGB2-AS1	0.302617	2.9e-23	CRIP2	0.337834	1.76e-141	RPL8	0.513219	0	CORO1B	0.331707	3.3e-38	IKZF3	0.324634	1.89e-98	RBM25	1.30887	0	CLEC2B	0.781709	8.52e-46	IGF2R	1.12688	2.87e-175	HEBP2	0.264839	0.02042	AC243829.4	0.714868	1.13e-11	TNFRSF25	0.460612	1.28e-33				S1PR1	0.630497	2.6e-51	RPS24	0.603009	3.94e-49	RPS27A	0.464568	4.17e-52	SAMSN1	0.823297	1.92e-24	NDFIP1	0.482712
RPL5	0.300681	6.88e-54	RPL41	0.337471	2.05e-209	RPS15	0.494821	0	SELENOM	0.330973	2.1e-19	PITPNC1	0.324395	2.32e-41	PAG1	1.30484	0	IFIT3	0.779804	2.24e-12	LAT2	1.1231	1.99e-261	FAU	0.263689	1.77e-31	KIR2DL4	0.712343	3.01e-44	UBC	0.456296	2.44e-11				TAGLN2	0.62816	1.05e-11	LPGAT1	0.601942	1.22e-26	ALKBH7	0.456257	6.61e-32	TNIP1	0.821763	7.37e-45	FAM43A	0.482299
STMN3	0.295618	1.24e-27	RPL15	0.336605	6.73e-187	NSA2	0.490369	1.02e-177	EPHB6	0.328232	1.51e-05	IL16	0.322492	2.42e-24	ZNF506	1.3046	0	LDLRAD4	0.767853	1.5e-11	ITGAX	1.11482	3.84e-207	CMC2	0.260643	0.007462	CTSC	0.709021	4.98e-06	TANK	0.456256	9.6e-05				CHST12	0.627143	4.1e-06	TXNIP	0.601927	2.48e-09	RPS4X	0.454436	1.95e-67	RHBDD2	0.817991	3.27e-46	FABP5	0.482111
GCSAM	0.294167	1.08e-35	TMEM123	0.335664	9.1e-130	RPL17	0.48437	1.01e-143	RPL35A	0.32675	5.94e-72	MT1F	0.316051	2.42e-63	LINC-PINT	1.30008	0	SYTL3	0.764095	1.38e-06	ADRB2	1.11364	4.74e-127	KLRB1	0.258975	4.12e-44	GPR25	0.707966	6.38e-15	RGS16	0.455386	7.9e-14				LPCAT1	0.625173	8.4e-19	GBP4	0.599006	1.26e-28	RASGRP2	0.452533	8.35e-39	COX8A	0.814434	2.44e-22	LHFPL6	0.480478
CD6	0.294039	5.19e-55	RPL30	0.335353	1.21e-170	C12orf57	0.476176	3.22e-286	RPL7	0.326138	1.82e-21	WIPF1	0.31517	1.45e-70	IL10RA	1.29949	0	HSPA1B	0.752932	0.016852	ADAM8	1.1099	7.57e-124	RPS15	0.254963	5.96e-49	KLRD1	0.707906	9.84e-50	ZNRF1	0.455253	5.49e-09				CEP78	0.624402	4.23e-09	HCST	0.596512	3.46e-43	BTF3	0.450696	8.72e-51	TNFAIP3	0.814265	1.32e-19	CD3D	0.477902
HSP90B1	0.292016	1.12e-111	RPS13	0.33464	2.46e-152	FAU	0.475123	0	CASK	0.325976	5.97e-49	RPS27	0.314369	9.38e-63	IKZF1	1.29863	0	TPM4	0.748167	3.98e-10	SH2D2A	1.10827	6.41e-130	RPA3	0.25393	0.002118	NDFIP2	0.702571	2.38e-14	LEPROTL1	0.451574	2.08e-29				DSTN	0.623043	7.94e-13	ABHD2	0.59535	1.13e-31	SNHG32	0.449241	1.6e-25	EBI3	0.810277	3.53e-124	H2AZ1	0.471831
LRRN3	0.29117	4.63e-12	RPL27A	0.334243	1.75e-163	RPS7	0.473857	0	ALDOA	0.324911	7.54e-42	KRTCAP2	0.312861	4.79e-83	TTC17	1.29638	0	HLA-C	0.746806	7.33e-52	THEMIS2	1.10482	9.17e-204				GBP5	0.701776	4.79e-05	CCDC167	0.451306	2.5e-05				HLA-C	0.622888	7.1e-46	ITGB1	0.594548	4.76e-35	EIF3H	0.445795	7.11e-29	C4orf48	0.803197	7.7e-29	CNIH1	0.470695
RPL24	0.290631	1.74e-39	RPL31	0.332674	7.31e-122	EIF4B	0.471058	8.16e-169	NACA	0.323111	3.79e-53	TERF2IP	0.311123	1.59e-94	MLLT6	1.29493	0	GLIPR2	0.743206	1.09e-25	UCP2	1.08567	1.14e-183				ACTN4	0.699994	0.000865	CCDC107	0.442055	6.96e-05				PTPN4	0.622346	2.72e-18	FCRL3	0.587479	1.7e-27	RPS20	0.44044	1.49e-26	PRDM1	0.801725	3.91e-33	RGS10	0.465108
H1-3	0.289852	1.04e-19	EIF3E	0.331092	9.98e-96	RSL1D1	0.461752	2.48e-160	ZFAS1	0.322285	1.35e-18	DENND2D	0.310555	1.78e-25	TGFBR2	1.284	0	HSP90AA1	0.734961	2.94e-15	SYNE1	1.08247	1.99e-152				IRF1	0.69869	0.000239	CD6	0.4415	3.08e-37				HCST	0.62207	1.38e-47	GIMAP6	0.582273	1.18e-14	RPS15	0.432983	3.95e-57	NFKBIA	0.798649	3.12e-48	CD84	0.4646
MCUB	0.28965	1.66e-45	TLE5	0.329611	1.06e-146	SLC40A1	0.458166	7.79e-155	FBLN7	0.321612	3.98e-17	GIMAP1	0.307797	4.55e-22	AKAP9	1.28256	0	ABI3	0.732316	7.05e-40	MBP	1.07887	2.88e-170				NR4A2	0.695439	5.16e-10	KLRB1	0.440248	0.00109				S100A6	0.618561	2.14e-39	RPL22L1	0.580593	1.46e-16	COX4I1	0.431709	1.2e-55	SDF4	0.798132	5.67e-43	NAB2	0.462571
HECW2-AS1	0.289604	3.43e-60	PI16	0.32957	2.24e-153	RPL27	0.45415	0	C1orf112	0.321474	5.18e-85	ALDOA	0.306998	2.99e-33	SFI1	1.28192	0	PPM1K	0.730147	0.002127	TGFBR3	1.07557	2.9e-112				PSME2	0.690921	0.005094	TRADD	0.439884	1.48e-15				ITGAM	0.613754	0.00188	B4GALT1	0.580056	8.55e-31	RPL23A	0.429818	6.54e-50	GLRX	0.797708	5.1e-62	LTA	0.462119
VSIR	0.288138	5.75e-67	PLP2	0.323785	7.46e-250	LINC01550	0.452372	1.86e-208	SEPTIN6	0.320997	5.58e-21	CD160	0.306089	4.94e-85	KIAA1109	1.28172	0	IFITM3	0.727533	6.88e-25	TRDC	1.06869	9.34e-257				ATP8B4	0.686351	1.65e-24	LPIN2	0.437257	0.007363				PTGER2	0.610154	2.25e-09	CD44	0.575906	4.35e-16	C12orf57	0.429675	4.25e-32	PGAM1	0.796424	2.4e-27	PLK3	0.460853
RNF144A	0.287741	9.45e-14	TESPA1	0.323163	1.89e-113	AC119396.1	0.449282	2.8e-182	RPL29	0.32039	7.45e-84	IL10RA	0.302951	1.46e-55	PARP14	1.27959	0	KLRD1	0.725887	9.19e-96	CTBP2	1.06811	1.06e-275				IDH2	0.686141	6.52e-17	RUNX2	0.435418	2.11e-15				GPR65	0.605465	1.04e-20	PLEK	0.571744	3.35e-63	UQCRB	0.425559	1.26e-34	PSMB3	0.795329	9.76e-19	BCL2A1	0.456536
RPL19	0.287102	1.12e-76	GAS5	0.322845	3.9e-128	RASGRP2	0.446519	8.08e-212	ST13	0.318816	5.56e-12	MCUB	0.300887	6.1e-22	HNRNPH1	1.27943	0	CLIC1	0.722641	3.87e-65	FOSL2	1.0613	2.82e-99				ACTB	0.683509	2.73e-21	TENT5C	0.43353	0.006546				HERPUD1	0.602328	6.14e-19	CEP78	0.570257	1.37e-21	RPL27	0.425087	9.26e-50	PHACTR2	0.789409	5.59e-66	CHI3L2	0.451304
PDE4DIP	0.287092	2.13e-21	ICAM2	0.321922	1.74e-133	RPL23	0.446045	0	RNF214	0.318783	1.49e-31	PTPRC	0.300665	6.24e-82	ZNF638	1.27856	0	YWHAH	0.718715	4.69e-21	HIPK2	1.06129	1.56e-212				LSP1	0.675405	1.73e-13	GAPDH	0.430946	2.05e-14				LINC01871	0.601978	1.98e-28	AC010186.4	0.567051	1.46e-52	NSA2	0.42353	1.09e-24	SLAMF1	0.78858	1.69e-57	AC090152.1	0.446013
PEBP1	0.283035	1.09e-94	RPS19	0.321109	4.71e-242	UQCRB	0.444613	0	CD4	0.318264	1.97e-06	AKNA	0.300326	4.22e-43	CREBZF	1.27742	0	SOCS1	0.717233	1.32e-14	C12orf75	1.06089	2.8e-101				RUNX3	0.675143	2.94e-12	IFITM1	0.429285	5.11e-08				SLC9A3R1	0.601896	3.77e-20	HAVCR2	0.567033	7.44e-33	RPL24	0.420674	6.67e-45	LGALS3	0.786389	5.09e-16	ARID5A	0.445582
RPL17	0.281433	2.85e-37	S1PR4	0.308534	1.31e-124	LINC02273	0.444482	4.96e-108	RPL13	0.317346	9.24e-59	RAB37	0.300109	2.59e-33	RBM39	1.26814	0	CYTIP	0.715624	2.57e-30	LPCAT1	1.05936	1.58e-136				SEPTIN7	0.671829	7.74e-08	GPR183	0.426304	2.59e-42				SYTL2	0.600248	2.23e-11	TAGLN2	0.562802	1.5e-36	RPS24	0.42014	1.18e-77	PFN1	0.782621	2.12e-38	ELMO1	0.44441
THAP7	0.281089	8.92e-56	ARHGAP15	0.308479	1.59e-134	RPL15	0.442903	0	RPL9	0.316746	1.83e-49	ANTKMT	0.296421	6.98e-38	RAB30-DT	1.26513	0	H2AC6	0.713355	0.017818	JAK1	1.05858	0				UBC	0.670861	9.44e-06	MYL6	0.424228	1.24e-07				TTC38	0.598407	9.01e-10	CD244	0.559203	1.9e-30	FBL	0.415549	8.04e-22	FAS	0.78128	3.92e-40	ARID5B	0.444384
RPL36A	0.279493	2.66e-10	EIF3F	0.304307	3.26e-103	EIF2S3	0.4402	1.87e-158	SNHG29	0.3149	0.000381	CNN2	0.295834	2.74e-45	LNPEP	1.26491	0	ARHGAP18	0.71225	1.15e-14	PRMT2	1.05709	7.68e-158				ITGA1	0.668213	1.6e-56	PBXIP1	0.422476	3.91e-27				SYNE2	0.592058	4.79e-13	VAV3	0.557915	1.04e-33	REG4	0.414828	3.14e-94	TRAC	0.777901	6.65e-37	PGAM1	0.443591
RPS15A	0.27919	1.51e-73	GPSM3	0.298442	1.18e-113	CHMP7	0.438651	8.98e-154	EEF1A1	0.313489	1.75e-46	OPTN	0.295764	1.24e-49	SSH2	1.26363	0	XCL1	0.709811	9.41e-100	SAMD3	1.05614	4.4e-102				CD9	0.654965	8.51e-23	CD4	0.421508	6.72e-87				LSP1	0.590714	5.95e-20	ZFP36L2	0.555467	8.38e-18	RPS19	0.412954	2.65e-66	ISG20	0.776984	2.04e-24	GNAS	0.443316
CCNI	0.278938	8.13e-35	RPLP1	0.297913	5.28e-214	RPS26	0.434452	4.1e-308	ZNF101	0.311355	3.13e-28	PPP2R5C	0.292976	6.66e-44	UTRN	1.26266	0	AHNAK	0.705838	0.002957	DUSP2	1.05382	6.12e-32				MYL6	0.65389	4.54e-08	CD82	0.420944	2.72e-07				MT-ND5	0.59011	1.67e-39	TGFBR3	0.552805	1.16e-23	SATB1	0.407957	3.31e-45	TAGLN2	0.77342	8.74e-18	FYB1	0.442933
HYI	0.277678	2.28e-42	LIME1	0.297608	4.82e-118	COX4I1	0.434205	0	SIRPG	0.309571	8.58e-19	TMX4	0.28851	3.77e-38	SORL1	1.26121	0	IFI27	0.705081	7.82e-15	NMUR1	1.05186	2.21e-187				CD99	0.649725	1.99e-07	CTSL	0.420558	5.04e-50				CXCR4	0.588327	4.87e-59	RCSD1	0.551439	2.01e-10	RPLP1	0.406202	7.11e-54	CD4	0.770685	7.05e-119	RGCC	0.436751
DENND2D	0.276998	2.35e-17	RPL35	0.297592	4.02e-191	IL6ST	0.431079	8.34e-268	RPL24	0.308246	2.36e-59	COTL1	0.288037	1.73e-94	JPX	1.2607	0	AC020916.1	0.704978	0.000993	MAP3K8	1.0422	6.58e-122				ZYX	0.646594	6.75e-56	TIMP1	0.419533	1.12e-09				GABARAPL1	0.576324	1.64e-08	TNFSF14	0.543215	1.28e-16	SPINT2	0.406154	3.48e-27	CMTM6	0.770407	4.36e-27	TSHZ2	0.436597
CAMK4	0.275851	5.6e-26	CDC25B	0.293632	2.19e-122	LTB	0.428663	0	SNHG32	0.307942	3.19e-15	USP11	0.285824	2.4e-33	TC2N	1.2588	0	SP100	0.701344	8.68e-05	TRBC1	1.04213	4.53e-178				CD3D	0.643136	9.53e-60	MAF	0.418339	3.87e-10				EMP3	0.576068	1.91e-35	GADD45B	0.540184	3.26e-05	IMPDH2	0.403839	3.76e-28	HLA-DPA1	0.767237	4.28e-11	TRAC	0.434721
EPHB6	0.274838	6.03e-12	C1orf162	0.292988	3.18e-57	S1PR1	0.427063	2.81e-209	RPS28	0.306067	4.09e-69	BTN3A2	0.28582	6.75e-36	RORA	1.25819	0	PDCD4	0.699624	6.28e-13	MSN	1.04209	1.28e-224				SLC7A5	0.63944	2.58e-06	BCL3	0.415163	0.001607				USP28	0.573853	1.49e-17	G6PD	0.535704	3.01e-21	RPS15A	0.402457	1.15e-41	NIBAN1	0.766472	6.02e-20	TNFSF14	0.43184
KCNA3	0.270413	3.72e-24	RPS15	0.292721	5.63e-183	SNHG32	0.427051	1.33e-138	IL10RA	0.30493	3.25e-85	MATK	0.285667	3.14e-121	CCDC18-AS1	1.25492	0	CD3D	0.687216	4.71e-162	SELPLG	1.0337	5.1e-146				SLAMF7	0.626853	1.61e-16	AP3M2	0.410488	9.87e-10				SRGN	0.572367	2.96e-22	PPP1R9A	0.53341	4.01e-53	RPL36A	0.395644	2.08e-25	CD79B	0.7643	4.54e-66	ITGB2-AS1	0.43161
SORBS3	0.268003	7.39e-43	EIF3H	0.292489	2.71e-97	UBA52	0.426581	0	P2RY10	0.301237	1.84e-33	DGKZ	0.285545	2.41e-33	CDC14A	1.25134	0	XCL2	0.686396	1.6e-54	NCR1	1.02664	6.42e-228				LCP1	0.624022	1.29e-16	IL32	0.402248	1.02e-33				AKNA	0.571905	6.78e-11	GFOD1	0.530873	1.08e-32	EIF4B	0.392049	2.62e-17	NAMPT	0.764043	1.83e-58	KDM6B	0.429407
DGKA	0.262477	7.41e-10	RPL28	0.289173	1.56e-205	EEF1D	0.425514	0	RPL39	0.29779	3.55e-58	PDLIM2	0.285262	2.95e-41	ANKRD11	1.25077	0	RUNX3	0.683638	1.55e-10	FCRL3	1.02312	2.58e-144				SIRPG	0.62384	6e-11	PAG1	0.398774	0.000119				HLA-B	0.570198	1.11e-20	SLC1A5	0.529433	1.02e-22	RPS27	0.391629	2.93e-26	SOCS1	0.763879	2.59e-25	DDIT4	0.427262
PRKCA	0.262206	7.68e-16	YBX1	0.288663	9.75e-118	EPHX2	0.420188	1.43e-153	TRAC	0.296764	1.17e-46	CD244	0.285003	1.26e-75	RIPOR2	1.24804	0	KLRC2	0.683482	6.48e-32	RASSF1	1.02269	4.05e-103				TBCD	0.620295	1.17e-34	FBLN7	0.39345	3.55e-29				MT-ATP6	0.568263	9.28e-52	ZNF600	0.528992	5.01e-14	RPL23	0.389189	3.81e-29	TXN	0.763577	4.18e-25	EPHX2	0.427016
DEGS1	0.262098	5.43e-61	RNASET2	0.285134	8.59e-112	SNHG5	0.416269	2.99e-159	CCDC141	0.295992	1.28e-46	GIMAP5	0.284727	4.89e-05	TMC8	1.24545	0	FAM118A	0.682009	1.52e-07	GFOD1	1.01648	1.28e-195				PLAAT3	0.619649	1.15e-10	EMP3	0.393032	2.1e-07				IL32	0.562816	1.32e-159	FOSL2	0.525889	4.01e-34	SLC25A6	0.379766	2.92e-22	OAS1	0.762173	9.09e-32	C12orf57	0.422336
RPL3	0.260996	6.59e-58	GSTK1	0.283384	3.79e-122	UXT	0.407041	7.36e-221	RPS15	0.295244	1.62e-89	E2F3	0.284172	1.59e-46	AC004687.1	1.24155	0	TRGV4	0.679952	8.78e-34	TSPAN32	1.01322	2.25e-121				PARK7	0.618682	0.000127	HNRNPLL	0.392851	2.53e-07				ZBTB38	0.562191	4.4e-33	RUNX2	0.521109	1.11e-21	RIPOR2	0.375944	2.47e-47	IL1R1	0.762004	2.09e-148	ITPKB	0.421277
SORL1	0.260285	1.89e-20	EIF4B	0.280815	3.44e-67	RPL23A	0.401324	0	ANP32B	0.29331	5.75e-19	RAB27A	0.282288	1.37e-91	RUNX1	1.23813	0	IQGAP1	0.678058	2.02e-07	XBP1	1.01098	2.18e-199				CD96	0.617159	2.78e-37	DPP4	0.392775	9.73e-42				MT-CYB	0.561501	6.03e-66	ZBTB16	0.517585	4.49e-16	RPL28	0.374115	1.04e-56	CTSA	0.760969	2.8e-30	SGK1	0.419991
NCK2	0.259279	1.16e-21	TSPAN18	0.276296	4.22e-120	RPL41	0.400358	0	BTF3	0.29313	1.42e-37	KIF2A	0.282105	1.76e-35	DDHD1	1.23802	0	CCR5	0.676454	7.21e-12	RAP1GAP2	1.00852	2.97e-136				FKBP1A	0.614979	2.97e-05	PSMA7	0.391691	0.007283				TTC16	0.556306	1.31e-73	RAP1B	0.516783	8.83e-20	ST13	0.372616	1.25e-28	CALM3	0.760851	3.39e-38	PEBP1	0.419609
RGL4	0.258283	2.42e-53	UBA52	0.274364	3.4e-156	H4C3	0.397894	1.66e-132	COMMD6	0.292435	1.48e-30	CYTOR	0.280576	4.1e-146	CASP8	1.23652	0	TRG-AS1	0.675687	2.07e-27	PTGER2	1.00544	5.32e-102				ARPC2	0.614083	0.001011	CDKN1A	0.390603	1.2e-20				KLRF1	0.55583	1.77e-09	LINC01871	0.515097	2.36e-18	EEF1D	0.371986	1.58e-35	LINC02099	0.756847	7.53e-105	SPOCK2	0.418448
NMRK1	0.256532	3.31e-34	NACA	0.273093	9.44e-118	EIF3F	0.397149	7.21e-226	CXCR5	0.292105	9.45e-29	OFD1	0.280192	2.17e-25	SRSF11	1.23354	0	SMURF2	0.674442	1.79e-23	ADGRE5	1.00432	8.02e-105				ARF6	0.610813	0.000135	AL133415.1	0.389549	2.13e-10				CD52	0.553431	1.23e-92	GATA3	0.514119	5.6e-06	TMEM204	0.362913	2.65e-26	VAV3	0.754383	2.88e-34	SGPP2	0.411398
PDE7A	0.255115	4.16e-21	P2RY8	0.27202	9.24e-118	BTF3	0.393062	0	EIF3F	0.291579	8.8e-11	ITGAL	0.278077	5.8e-54	NFKBIZ	1.23323	0	FASLG	0.673338	2.11e-23	CCND3	1.00388	2.3e-198				CFL1	0.60688	2.94e-05	C4orf48	0.385574	0.000122				SLAMF7	0.549431	1.24e-12	SPECC1	0.511972	9.63e-28	CARS1	0.361238	2.08e-58	ASB2	0.753051	6.36e-44	EVI2A	0.411194
RPS14	0.253571	5.48e-78	NME2	0.270407	8.83e-71	MDS2	0.392272	2.81e-168	RSL1D1	0.290476	9.79e-09	NIN	0.275084	3.4e-20	CDK13	1.23163	0	GALNT2	0.672667	5.72e-35	SPN	1.00314	1.64e-170				MYO7A	0.606118	2.99e-05	NCF4	0.385154	2.51e-07				PLAC8	0.549269	1.99e-42	S1PR1	0.511458	3.15e-07	PPA1	0.359009	3.85e-24	SUB1	0.7504	2.64e-29	NDUFB1	0.410581
RPS8	0.252734	4.59e-61	AL133415.1	0.270245	2.09e-94	RPS11	0.377937	0	RPL18A	0.290079	2.14e-75	GRK6	0.275081	2.56e-31	SLC38A1	1.23158	0	OXNAD1	0.670089	8.12e-25	TFDP2	1.00096	2.64e-158				PREX1	0.602584	6.42e-07	PMEPA1	0.372495	1.38e-06				PARP8	0.549209	3.41e-08	CTNNBIP1	0.511123	1.19e-35	RPS7	0.358753	7.63e-42	TOX2	0.749351	1.93e-59	ZNF706	0.409521
RPL31	0.251993	4.82e-07	RPL24	0.265934	2.47e-138	RIPOR2	0.372751	9.12e-272	CRTAP	0.289022	2.79e-17	PIK3R1	0.275002	6e-35	MBD5	1.22993	0	GZMH	0.669699	1.14e-58	SIGLEC7	0.998209	7.18e-296				DUSP5	0.597045	0.001179	PBX4	0.371413	2.09e-06				DIP2A	0.549192	0.020084	SIPA1	0.511074	4.05e-12	ZFAS1	0.358267	1.49e-25	BTG3	0.746121	1.03e-34	SARDH	0.407556
RPL4	0.251771	1.69e-20	FBLN5	0.261425	3.53e-51	NOG	0.369518	2.53e-224	RPL18	0.288507	1.16e-64	CD3G	0.273188	1.03e-55	SLC4A7	1.22797	0	GNPTAB	0.665948	3.66e-16	MYO1G	0.99647	7.88e-66				SRGN	0.596671	1.3e-06	CLIC1	0.370922	0.00733				VCL	0.548524	1.39e-16	SH2D1A	0.510254	3.9e-09	CRTAM	0.354521	5.39e-115	INPP5F	0.746045	5.08e-50	FZD3	0.404867
SNHG32	0.251768	1.35e-50	LPAR6	0.260931	3.06e-91	RPS24	0.369287	0	BCL2	0.286972	3.79e-61	METRN	0.272594	2.69e-32	MARCHF6	1.22711	0	COTL1	0.664619	1.05e-40	NCAM1	0.992596	4.89e-186				GYG1	0.594484	1.59e-16	PDCL3	0.370894	0.000214				ASCL2	0.544777	1.24e-16	METRNL	0.506295	5.88e-37	CD27	0.353656	5.54e-32	STAM	0.742625	1.2e-84	HSP90AB1	0.404399
RPL41	0.251443	2.2e-109	RPS11	0.260073	4.32e-99	ANKRD55	0.368999	1.2e-187	SPOCK2	0.286419	3.84e-34	ADAT1	0.271185	8.99e-36	GSK3B	1.2214	0	CLDND1	0.660721	2.99e-06	UBB	0.990959	3.54e-263				ARPC5L	0.591359	0.015877	MIF	0.369453	1.28e-10				CYBA	0.543361	6.78e-16	BTG1	0.504461	1.32e-15	HNRNPA1	0.351662	4.94e-27	TENT5C	0.74231	1.37e-28	CCNI	0.401645
TMX4	0.251389	1.77e-63	BTF3	0.259533	1.73e-124	TMEM204	0.36878	6.66e-93	CMTM7	0.286202	1.57e-17	YBX3	0.270064	6.61e-70	PNN	1.2213	0	MSN	0.654134	2.16e-27	DTHD1	0.990288	1.85e-135				SEM1	0.589959	0.038384	UBXN11	0.366419	0.003521				RAP1B	0.541687	1.07e-17	RPL17	0.503587	0.021257	LINC01550	0.345328	8.68e-16	NINJ2	0.74187	1.43e-34	ZFP36	0.401482
RPL37A	0.251221	1.85e-22	CD48	0.258505	4.83e-76	LEF1-AS1	0.366919	3.36e-158	ZFP36L1	0.286092	6.01e-35	LINC01934	0.269833	9.54e-28	CCDC88C	1.21986	0	PLAAT3	0.651996	2.67e-18	SLC15A4	0.981648	7.94e-120				STOM	0.58607	1.09e-09	LAPTM5	0.364045	6.33e-34				KLF6	0.541435	0.002123	HIF1A	0.501383	6.08e-08	SNHG5	0.342456	3.81e-26	CD7	0.738892	5.74e-33	PTPRC	0.39973
RPL36AL	0.250918	2.44e-38	ADD3	0.257287	3.03e-115	SCML1	0.36601	3.91e-167	GBP2	0.283933	1.33e-53	ARHGAP26	0.268038	4.15e-57	TMEM63A	1.21709	0	MYL12A	0.649631	1.74e-143	CXCR2	0.976153	4.49e-214				SOCS1	0.586017	1.84e-05	CFL1	0.363684	8.99e-15				CDC25B	0.539413	3.14e-42	MSN	0.498897	1.93e-20	RPS11	0.337005	2.42e-27	NDUFA4	0.736444	1.22e-31	AC004687.1	0.399082
TXNIP	0.250892	9.98e-41	RASGRP2	0.256879	4.1e-115	PFDN5	0.364339	0	RPL3	0.283783	9.68e-58	ZFP36L2	0.26802	1.61e-56	PSMA3-AS1	1.21679	0	CBLB	0.645823	0.000101	SYTL1	0.974484	5.53e-147				SPRY1	0.585502	2.09e-26	ANTXR2	0.359543	4.98e-08				MT-ND4	0.534645	1.92e-52	CCR1	0.497734	1.32e-51	CHCHD10	0.333337	1.35e-37	LPXN	0.734542	5.96e-20	CTSB	0.398226
ERN1	0.25082	7.92e-67	MYC	0.255403	1.72e-52	AK5	0.362966	2.12e-231	RPS27	0.282859	7.42e-62	TSC22D4	0.266972	3.9e-45	RNF19A	1.21397	0	CD55	0.645631	7.16e-25	PTGDS	0.971901	2.47e-80				PPP2R2B	0.582618	6.9e-06	CCNH	0.359339	5.74e-05				CD320	0.534359	1.05e-24	MBP	0.497377	5.65e-11	APBA2	0.331661	9.64e-45	STING1	0.733148	3.76e-40	TRBC2	0.396649
GIMAP5	0.250493	0.001235	CCR4	0.254159	1.16e-132	COX7C	0.358836	1.74e-288	INPP5F	0.281923	8.16e-60	WNK1	0.26688	4.44e-31	LRBA	1.2126	0	LINC01871	0.643542	1.18e-46	PRR5L	0.971458	1.88e-93				AKAP5	0.582572	8.68e-12	HIF1A	0.358271	2.9e-05				CALM1	0.532483	3.42e-20	SACM1L	0.496586	7.22e-24	UBA52	0.328269	8.25e-37	ARF6	0.728948	3.73e-16	EIF3L	0.395965
DPP4	0.25006	6.44e-22	NPDC1	0.25354	8.27e-133	FBL	0.357091	1.23e-143	DNPH1	0.280717	3.96e-59	NEK7	0.266367	1.59e-28	TMEM131L	1.20889	0	G3BP2	0.639673	4.79e-08	CD244	0.968168	2.19e-154				STK17B	0.579136	5.38e-27	TTC39C	0.355485	3.72e-06				ZFP36L2	0.531104	2.15e-09	CTBP2	0.495865	9.6e-47	PIK3IP1	0.327855	2.64e-20	PRNP	0.727557	4.67e-23	HSPA12A	0.393251
			LDHB	0.252107	2.47e-65	RPL28	0.353823	0	RPS7	0.280716	5.96e-66	LINC00649	0.266183	2.31e-18	BIRC6	1.20596	0	GRAP2	0.634806	1.16e-20	SLC9A3R1	0.963674	5.41e-167				IL9R	0.57767	6.61e-16	CRIP1	0.35161	0.040718				PAXX	0.530848	0.001403	ARPC5L	0.495319	2.08e-22	LEF1-AS1	0.327567	8.06e-25	PPM1G	0.727012	7.71e-31	UQCRC2	0.392556
			UBXN11	0.251898	3.72e-77	SLC25A6	0.351639	2.22e-166	UXS1	0.280622	2e-14	DNAJC1	0.265898	5.9e-58	MYCBP2	1.20442	0	CFL1	0.631513	3.37e-85	RUNX3	0.963604	4.64e-98				CTSA	0.571062	7.82e-17	AQP3	0.348358	9.57e-47				IQGAP2	0.5296	2.95e-10	HLA-A	0.494844	2.86e-15	RPL17	0.324804	2.24e-24	FKBP1A	0.724612	1.06e-23	RNASET2	0.392034
			TMSB10	0.251659	5.67e-280	NDFIP1	0.351254	9.7e-141	MYC	0.278911	1.01e-08	TRGC2	0.265259	1.48e-117	UTY	1.20095	0	CYTOR	0.630959	0.005827	G6PD	0.959983	5.63e-154				PPDPF	0.570869	1.51e-09	ABRACL	0.346479	1.49e-05				IRF1	0.523135	2.23e-13	MPG	0.492829	3.54e-18	ITGA6	0.324788	4.01e-24	LY6E	0.724426	0.01685	ZNRF1	0.390838
			SNHG29	0.250613	1.98e-120	RPS4Y1	0.348497	2.2e-188	CCM2	0.277782	5.21e-22	RPL17	0.264688	2.58e-08	ZC3HAV1	1.19995	0	CHST12	0.626905	7.55e-09	OSTF1	0.959615	2.14e-176				APOBEC3H	0.568661	1.42e-10	NDUFS5	0.346301	0.001734				MT-ND4L	0.523126	1.77e-33	EIF5A	0.492636	6.85e-19	RPL41	0.322268	2.93e-36	PELI1	0.721647	2.98e-67	PDE7B	0.38818
						BEX3	0.346356	2.49e-96	CMTM8	0.276798	1.01e-05	CCR5	0.264556	6.17e-124	JMJD1C	1.1947	0	PDE4D	0.616217	0.001355	ACTN4	0.955539	1.88e-71				DRAP1	0.564602	7.25e-10	BTG1	0.342644	1.7e-16				SH3BGRL3	0.523117	3.16e-30	RGS3	0.492228	4.39e-14	USP11	0.317518	6.45e-57	LAG3	0.720786	0.004968	BTG2	0.386813
						APBB1	0.343961	9.9e-124	SESN1	0.275938	4.49e-16	PSMB8-AS1	0.264306	4.56e-39	ATF7IP	1.19165	0	SLAMF7	0.614513	5.38e-26	CD7	0.939326	0				TLN1	0.563127	0.012701	PLK3	0.340181	1.34e-19				RUNX3	0.522367	0.023365	EIF3G	0.491087	4.79e-12	FAU	0.315509	1.27e-39	CDV3	0.718622	2.81e-35	ZNF831	0.386667
						TMIGD2	0.343935	0	EEF1B2	0.275859	9.61e-42	CD74	0.263833	3.79e-267	LENG8	1.19116	0	BST2	0.612553	4.44e-31	SH3BP5	0.934968	7.04e-101				MYL12B	0.562536	3.05e-06	CRYBG1	0.340119	0.015142				SLAMF6	0.520856	1.37e-08	SMAP2	0.489446	0.000273	SNHG7	0.31055	7.75e-20	CACYBP	0.716664	1.3e-33	GAPDH	0.383806
						ANP32B	0.3423	1.08e-162	PEBP1	0.274601	1.21e-23	DGCR6L	0.263586	8.81e-45	FNBP4	1.19047	0	ATP10D	0.608506	1.51e-13	GSN	0.934201	2.77e-200				GOLIM4	0.562168	7.61e-10	CTSB	0.336281	1.31e-38				CAPN2	0.520648	3.71e-09	RPL37A	0.483652	3.39e-11	NME2	0.309755	1.01e-24	SERPINB9	0.713591	1.17e-27	TRAF1	0.383304
						FBLN5	0.341547	8.41e-56	RPS12	0.274121	4.39e-55	OAZ1	0.26257	5.29e-94	RBM6	1.18914	0	PLAAT4	0.606959	2.59e-33	HLA-A	0.925986	3.89e-122				CD81	0.561405	3.64e-11	DSE	0.334688	7.78e-12				P2RY8	0.51972	2.4e-23	STK17A	0.482566	1.12e-13	ANTKMT	0.308581	1.08e-35	TPM4	0.712676	2.08e-16	TESPA1	0.381527
						CNN2	0.337213	2e-197	FBLN5	0.273224	1.66e-13	PET100	0.262285	6.35e-39	CCNL2	1.18815	0	SHFL	0.605582	0.003406	MAPRE2	0.922716	4.13e-107				RAC2	0.56104	3.63e-07	B2M	0.334504	6.18e-41				RAB29	0.519689	1.29e-11	SPRY2	0.482263	1.16e-35	PSMA1	0.306134	2.85e-51	C1orf112	0.710592	4.85e-42	FAM107B	0.3782
						ZFAS1	0.336096	2.04e-158	RBM38	0.271239	8.53e-27	CD48	0.260151	3.14e-09	CFLAR	1.18545	0	PRNP	0.603432	1.58e-18	STARD3NL	0.922657	3.48e-120				PTPN7	0.559867	2.95e-07	JUNB	0.333492	1.53e-21				DTHD1	0.51967	1.35e-05	IRF1	0.481878	1.17e-22	MCUB	0.305667	6.46e-22	EPSTI1	0.7105	8.84e-41	CDK5R1	0.378116
						CTSL	0.33488	6.83e-178	PDE4DIP	0.268325	2.24e-24	AC004687.1	0.25985	0.000636	USP34	1.18525	0	IFI35	0.603148	0.000581	IL18RAP	0.921178	6.89e-138				GUK1	0.559708	1.63e-05	PPP1R15A	0.329979	0.005852				ITGAL	0.518663	2.28e-21	SLC25A39	0.480725	1.11e-11	HSP90AB1	0.304142	4.98e-36	OAZ1	0.709756	2.94e-32	EEF2	0.374293
						MCUB	0.333902	1.45e-113	LSR	0.266708	2.83e-10	ITGA4	0.259239	1.72e-82	CHD2	1.18352	0	ZFP36L2	0.593794	1.19e-11	CCL5	0.917864	1.73e-92				UBALD2	0.559426	0.003656	CD5	0.32915	1.83e-27				SSBP4	0.518381	8.6e-17	HLA-F	0.480091	1.96e-12	NAA16	0.303832	2.78e-37	MX1	0.709178	3.41e-14	VSIR	0.373174
						SNHG7	0.33346	1.16e-122	TRBC1	0.266591	1.29e-35	FCRL6	0.258835	2.67e-129	LINC00402	1.18277	0	APOBEC3C	0.593279	4.73e-08	CTSC	0.912517	3.06e-164				PSMB10	0.559214	3.52e-05	LUZP1	0.327812	0.011159				GNG2	0.517725	5.69e-05	PLCL2	0.479567	7.39e-10	TMIGD2	0.303359	2.58e-47	NCF4	0.708326	4.27e-38	CD5	0.372166
						HNRNPA1	0.331488	5.72e-215	RPS4X	0.266146	8.49e-64	SHFL	0.258279	2.05e-47	MSI2	1.17838	0	PGK1	0.593212	3.78e-24	LSP1	0.907828	1.63e-166				ANXA5	0.557856	0.023637	TMEM123	0.322325	4.48e-20				MAPK1	0.515576	1.15e-11	EVA1B	0.47913	4.31e-29	NOG	0.301109	1.11e-22	PAK2	0.706936	7.98e-33	HDAC7	0.370525
						SARAF	0.330981	9.92e-196	PHACTR2	0.264316	1.45e-25	GUK1	0.256078	2.83e-150	HCG18	1.17667	0	TBCD	0.590798	1.94e-17	AKNA	0.904548	3.81e-58				TMSB4X	0.557164	3.36e-21	H3-3B	0.319112	1.89e-08				PIK3R5	0.507804	3.34e-08	LINC00299	0.474696	1.27e-36	RCAN3	0.296526	1.01e-21	SNX9	0.706464	3.02e-62	ANP32B	0.370388
						KLF2	0.330259	0	TAB2	0.262634	2.5e-38	TXNIP	0.254689	7.32e-28	MAN2A1	1.17344	0	IFITM2	0.588763	7.92e-62	CD63	0.903789	3.87e-180				FOSB	0.554355	0.020607	GSTK1	0.317469	2.22e-05				RAB9A	0.5045	5.96e-12	ARAP2	0.47269	3.83e-20	EIF2S3	0.295191	3.44e-27	RANBP1	0.705895	3.11e-23	PRDX1	0.370132
						ERP29	0.328945	5.47e-148	RPL10A	0.262397	1.41e-45	LCK	0.252414	2.04e-68	NFAT5	1.17325	0	ACTN4	0.587339	0.020174	TLE1	0.901512	1.74e-194				DAPK2	0.551213	6.76e-13	TRAT1	0.316981	6.52e-42				TRAV13-1	0.501865	9.8e-12	TSPAN32	0.471239	8.62e-17	SH3YL1	0.294215	2.2e-12	COX17	0.705412	6.65e-26	HMCES	0.369681
						SPINT2	0.328795	2.94e-63	TSPAN5	0.262282	2.39e-29	PNRC1	0.25153	2e-27	CLEC2D	1.17204	0	CIB1	0.587295	5.96e-15	CARD16	0.892945	3.65e-162				RAB1B	0.550041	0.001349	BATF	0.316798	0.003341				MBP	0.501344	2.8e-16	CBLB	0.469128	6.04e-21	LBH	0.292408	2.97e-26	CD58	0.70322	2.54e-20	CPM	0.369086
						RCAN3	0.323484	1.95e-111	GPX4	0.26083	5.31e-18	MRPL10	0.250972	3.12e-51	PLCL1	1.17149	0	RAB27A	0.586658	4.46e-11	MLC1	0.889483	5.22e-221				CHST12	0.547013	1.37e-09	NFKBIA	0.316669	2.01e-19				PTP4A2	0.50111	1.98e-30	MAFF	0.467301	3.39e-29	RPL35	0.290251	3e-33	CLIC1	0.700169	3.91e-07	HNRNPA1	0.368584
						APEX1	0.323374	3.95e-118	SNX20	0.260483	7.14e-18	RPL36AL	0.25077	7.47e-20	KMT2A	1.17104	0	TRAC	0.584852	2.41e-18	DDIT4	0.886808	1.26e-177				GPI	0.544028	4.14e-11	CSRNP1	0.313694	0.007636				IER2	0.500018	1e-08	RIPOR2	0.464739	4.09e-11	PFDN5	0.287831	7.52e-25	DDX24	0.699726	2.62e-30	XXYLT1	0.364106
						RPL35	0.319646	0	NABP1	0.259344	9.33e-56				KMT2C	1.16939	0	YWHAQ	0.578591	3.21e-07	PSAP	0.876916	1.49e-140				LCP2	0.543441	9.8e-28	PER1	0.309531	0.028776				PRMT2	0.488763	1.68e-12	PDE6G	0.464032	5.7e-36	AC119396.1	0.28706	2.44e-16	NOP10	0.699652	6.3e-19	NAP1L1	0.362899
						RPLP1	0.318595	0	DBP	0.258798	4.13e-11				DMTF1	1.16637	0	SEPTIN7	0.575063	6.27e-12	ARPC2	0.8739	4.05e-263				MAP2K2	0.538787	4.11e-09	ARHGDIB	0.304106	4.91e-17				NR4A2	0.484354	0.014228	SYTL3	0.460268	4.46e-14	COX7C	0.281034	1.64e-24	ARL6IP5	0.699191	1.38e-31	COX7C	0.362488
						IMPDH2	0.318237	8.02e-107	GABARAP	0.258295	4.19e-40				FYN	1.16383	0	CMPK2	0.574709	1.4e-08	PLEKHG3	0.871687	5.03e-102				ACTG1	0.535801	5.41e-20	HEBP2	0.303121	0.000214				TSPAN2	0.481541	5.46e-17	CD160	0.459532	2.86e-11	RPL26	0.27957	2.29e-42	B2M	0.694279	8.14e-40	HINT1	0.361662
						RPS19	0.316657	0	RPL14	0.25633	4.23e-54				CBLB	1.16214	0	SRGAP3	0.57088	7.43e-10	SLAMF7	0.867	2.34e-97				GLIPR2	0.535518	7.67e-06	CTSH	0.302273	2.55e-33				YWHAQ	0.48086	0.000268	APMAP	0.459413	4.61e-24	S1PR1	0.279483	3.47e-26	PTPRJ	0.690412	9.32e-35	NDUFC1	0.36027
						TMEM123	0.309678	1.28e-142	KIAA0040	0.255022	1.29e-21				GCC2	1.15995	0	LRRFIP1	0.56953	0.00011	CAPNS1	0.866409	4.02e-99				TNS3	0.533331	0.017381	P2RY10	0.30153	0.009263				OSBPL5	0.480016	1.49e-06	C1orf162	0.458349	3.37e-07	EPB41L4A-AS1	0.277167	2.34e-10	GLCCI1	0.689687	5.01e-59	PELI1	0.359998
						SERP1	0.307584	4.32e-141	SNX9	0.252076	1.85e-16				GPCPD1	1.15868	0	TMEM50A	0.569505	7.46e-11	DBI	0.863866	1.39e-170				GPR171	0.532392	6.86e-21	HNRNPUL1	0.295684	3.21e-06				ANXA2	0.478699	0.02869	ICAM1	0.455839	1.64e-15	PCSK1N	0.27634	5.91e-23	NINJ1	0.688935	2.69e-35	HACD1	0.355012
						LDHB	0.307576	3.91e-72	VAV3	0.251125	1.22e-99				ZMYM2	1.15649	0	MYL6	0.566436	1.19e-40	SUN2	0.855113	8.16e-113				GLUL	0.531844	0.008198	FTH1	0.295291	4.84e-25				RAP1GAP2	0.475159	4.34e-12	STARD10	0.455534	3.25e-14	APEX1	0.273791	4.08e-28	GALM	0.688786	1.33e-38	NPDC1	0.352779
						PRKCA	0.307465	8.96e-166	OXA1L	0.250198	2.52e-17				MPHOSPH8	1.15434	0	DENND1B	0.566424	7.38e-05	LYST	0.853304	8.05e-73				MYO1E	0.530663	0.000391	LIX1L	0.29297	0.02184				MYL12B	0.473731	1.04e-12	EFHD2	0.454458	2.46e-57	NDFIP1	0.270657	7.81e-20	ATOX1	0.687704	2.39e-35	HNRNPK	0.351522
						SATB1-AS1	0.303701	1.08e-142							ANKRD36B	1.15327	0	TOB1	0.565131	3.81e-16	PDIA3	0.85157	4.06e-174				S100A4	0.528831	0.031737	STK24	0.291496	1.07e-05				IRF1-AS1	0.473641	1.62e-06	LINC02256	0.452913	2.11e-17	RPL27A	0.267447	5.64e-25	HSP90AB1	0.686063	2.89e-32	TLK1	0.349168
						STMN3	0.30244	1.31e-101							MALT1	1.15174	0	ARF6	0.563717	1.58e-08	CDC42SE1	0.846363	1.63e-100				COX7A2	0.525704	0.000132	LINC-PINT	0.287021	0.008195				TNFRSF1B	0.47293	0.02262	ZNF667-AS1	0.452645	1.24e-23	MAL	0.267226	1.17e-11	TMSB10	0.685708	2.46e-52	STAM	0.347542
						IFNGR2	0.299836	3.52e-70							VMP1	1.15098	0	MYH9	0.56055	4.86e-12	IQGAP2	0.845698	2.78e-89				SAMSN1	0.521359	0.013328	ARL6IP5	0.286352	2.95e-05				MT-CO2	0.470204	8.93e-38	BCL3	0.45232	3.09e-28	DBN1	0.26597	4.58e-77	ANKRD10	0.675999	3.09e-29	LRRC8D	0.347352
						PPA1	0.293901	8.95e-120							MIAT	1.14912	0	OSTF1	0.557281	2.01e-25	SIPA1	0.845351	8.68e-112				CALR	0.519914	0.022496	TNF	0.284688	4.84e-05				ANXA6	0.466139	8.22e-11	ERGIC1	0.447384	1.09e-22	RPS26	0.265467	2.13e-30	STAT1	0.67416	8.29e-20	TSPAN5	0.345648
						COMMD6	0.292527	1.79e-208							ATXN7	1.14734	0	IFITM1	0.555784	8.9e-82	HLA-B	0.84301	1.87e-125				CD2	0.511345	3.67e-18	FAM102A	0.284402	4.54e-10				GBP5	0.464793	1.53e-05	CLASP1	0.446692	2.45e-18	LIMD2	0.264939	2.94e-23	BAX	0.671329	5.39e-08	MIR3142HG	0.345584
						SNHG6	0.290324	1.13e-142							ATXN1	1.14417	0	TRGV7	0.548243	1.5e-13	SSBP3	0.839299	2.48e-96				ADGRE5	0.505465	1.04e-06	ELOVL5	0.283753	0.000373				SUN2	0.464507	2.35e-17	UCP2	0.44666	2.06e-07	TMEM243	0.26458	1.28e-20	CD3D	0.669795	9.19e-32	POU2AF1	0.341684
						PABPC4	0.289638	3.93e-66							ITGA4	1.14371	0	SPRY1	0.545275	1.49e-35	DHRS7	0.835706	3.6e-152				FAM3C	0.504537	9.27e-07	IFITM2	0.283137	0.008894				TRGV3	0.463399	3.68e-10	TSPAN4	0.444254	4.78e-26	FAM117B	0.260614	1.25e-19	FBLN7	0.669388	2.26e-68	HLA-A	0.34137
						IL16	0.288635	2e-114							HERC1	1.14114	0	DHRS7	0.542108	2.87e-34	KLF3	0.83497	1.44e-46				CYBA	0.502516	5.65e-07	MYL12A	0.282607	2.84e-07				RHBDF2	0.46048	0.000361	MRPL14	0.441382	1.87e-13	SARAF	0.259602	3.81e-22	MAP1LC3A	0.668021	1.99e-52	AHI1	0.34103
						GYPC	0.288634	1.25e-175							MGAT4A	1.14045	0	TNFSF14	0.541418	3.04e-14	DOK2	0.834899	8.25e-130				REEP5	0.501766	1.67e-08	MZT2A	0.282477	1.26e-10				GK5	0.458071	1.77e-08	CD81	0.43818	8.19e-13	ATM	0.259387	9.93e-28	PRDX2	0.665916	6.05e-40	ANXA7	0.34054
						EPB41L4A-AS1	0.288507	9.8e-94							AC092683.1	1.13583	0	SHISA5	0.53911	1.25e-16	ASCL2	0.834064	6.7e-119				DBN1	0.494868	8.19e-24	TNFAIP8	0.275326	1.3e-17				MIAT	0.456315	4.55e-23	COX5A	0.437876	6.39e-22	EIF3K	0.257209	3.9e-31	RAB11FIP1	0.664264	3.66e-28	PGLS	0.340375
						DENND2D	0.287698	1.27e-149							SECISBP2	1.13581	0	GUK1	0.536276	8.35e-24	RASA3	0.825224	7.22e-71				SURF4	0.49201	0.006923	RPLP1	0.274487	9.81e-75				BTN3A1	0.455984	1.2e-07	PYROXD2	0.437616	4.74e-22	ANP32B	0.256613	5.27e-24	SEC11C	0.662076	9.57e-20	GFOD1	0.339739
						LIMD2	0.286761	3.59e-157							PRKCA	1.13529	0	TMOD3	0.533463	3.4e-05	IRF1-AS1	0.823448	8.82e-63				PSME1	0.490736	6.96e-05	YIPF5	0.273304	1.08e-06				MYL12A	0.454693	1.56e-15	BEX4	0.434725	3.14e-11	TBCA	0.252398	1.32e-29	CSF1	0.661494	3.14e-16	CPA5	0.339372
						SELENOH	0.285314	8.82e-114							MON2	1.13478	0	CALCOCO2	0.532391	3.35e-15	DSTN	0.821236	1.89e-75				PKM	0.490036	7.25e-07	FAM241A	0.272016	5.87e-18				PRKCB	0.454492	6.15e-16	CXCR3	0.43467	4.56e-32				NDUFA6	0.657252	2.85e-11	RPL15	0.33817
						CD48	0.283945	6.3e-183							PHF3	1.13408	0	ITGB7	0.528643	3.87e-22	VCL	0.820748	3.54e-84				GABARAPL1	0.488784	1.66e-10	PRDX1	0.271993	0.000381				CES1	0.454406	1.22e-73	KIT	0.434149	2.57e-45				MAST4	0.655735	5.82e-47	CSK	0.336958
						GPSM3	0.283709	3.65e-134							NUFIP2	1.13386	0	ABRACL	0.527146	1.93e-29	GPATCH8	0.815913	3.49e-91				PPP1CA	0.486145	2.48e-05	DYNLT3	0.270951	0.012051				STK38	0.453777	2.01e-08	UNC93B1	0.430275	5.83e-17				COX5B	0.655099	4.17e-27	LEF1	0.334698
						OLFM2	0.283591	4.32e-99							WSB1	1.12945	0	PARVG	0.526832	4.69e-11	USP28	0.812145	3.09e-100				IL32	0.483994	1.72e-15	SOCS3	0.267627	3.62e-10				CTSC	0.453641	4.23e-05	UBB	0.430108	3.92e-26				PSMD8	0.652298	2.55e-28	RPL6	0.334466
						RPS10	0.278878	3.69e-70							IKZF2	1.12872	0	EMP3	0.526105	5.37e-37	ZAP70	0.810439	2.84e-167				TMEM50A	0.483561	0.007015	RPS4Y1	0.26494	1.84e-06				PPP2R2B	0.449718	1.64e-08	RRAS2	0.429398	2.45e-29				ISCU	0.651937	1.68e-36	RSL1D1	0.333103
						C1QBP	0.278242	1.65e-110							CD84	1.12828	0	PLSCR1	0.525797	9.89e-05	AGTRAP	0.808996	3.52e-106				ARPC3	0.481225	6.79e-06	SSR4	0.264802	0.006588				HLA-F	0.446812	5e-07	RAB24	0.428972	5.24e-08				NDFIP2	0.651648	3.56e-22	UCP2	0.331972
						TCEA3	0.275445	7.36e-92							ARHGAP15	1.12823	0	CCDC107	0.525738	1.38e-08	PLEKHF1	0.803464	1.64e-117				SIT1	0.480132	1e-19	HLA-C	0.263664	4.63e-07				CLEC2B	0.446689	2.18e-05	AC007384.1	0.428814	3.81e-20				UBL5	0.64693	2.85e-17	CD79A	0.330709
						RSL24D1	0.274528	3.67e-100							PARP15	1.12247	0	DAPK2	0.523402	2.91e-25	HLA-F	0.803023	1.71e-86				TNFSF14	0.480027	7.82e-12	SARAF	0.26343	7.23e-42				GSTP1	0.446102	8.07e-18	FES	0.428547	2.36e-66				H3-3B	0.646472	9.15e-30	AC055839.2	0.329653
						PLEKHB1	0.274081	1.02e-73							PVT1	1.11891	0	IKZF3	0.523027	0.002512	PLCG2	0.800804	7.63e-118				UBE2L6	0.479948	0.014887	ETV6	0.260941	9.36e-07				CNOT6L	0.445055	4.36e-07	HNRNPA1	0.426364	2.97e-09				CRADD	0.644556	7.49e-45	FYN	0.329303
						SMPD1	0.274041	1.86e-121							CASK	1.11827	0	SLA2	0.523003	4.58e-06	FNDC3B	0.80047	8.27e-109				SFMBT2	0.478572	1.58e-15	SEC61B	0.259537	0.036102				ABI3	0.444847	2.17e-06	HSP90AB1	0.425616	7.52e-05				PMVK	0.640847	3.75e-28	SMS	0.329052
						HRH2	0.274011	3.46e-77							PTPRC	1.11579	0	HLA-DPA1	0.522024	2.16e-06	EOMES	0.800251	3.6e-84				PSMA7	0.477065	0.021456	PNP	0.256438	0.013112				PCED1B-AS1	0.442085	1.59e-14	COL9A2	0.425306	9.84e-22				SUMO2	0.638404	3.38e-25	ROMO1	0.327721
						MYC	0.271796	4.91e-34							MAP4K4	1.11131	0	ABCB1	0.520902	2.31e-11	PLAAT4	0.800163	1.13e-240				CD52	0.476018	3.73e-44	FOSB	0.255108	7.91e-05				CBLB	0.441692	0.001783	BST2	0.425095	1.83e-14				HSPA1A	0.636576	3.06e-10	PIM2	0.326712
						ADTRP	0.268426	6.95e-111							KDM4C	1.11057	0	CD53	0.520711	3.77e-17	F2R	0.798635	8.21e-63				JAML	0.475837	1.66e-23							ADGRE5	0.441624	7.03e-13	LINC01684	0.422599	1.58e-15				COX7B	0.635449	1.6e-11	CHN1	0.326473
						TESPA1	0.267258	4.65e-88							IKBKB	1.10857	0	TXN	0.517588	6.04e-12	VPS37B	0.796439	1.28e-73				VIM	0.472146	8.49e-17							SSBP3	0.438676	4.82e-10	CLIC1	0.421687	1.18e-45				PDIA6	0.63404	2.54e-09	SLC25A6	0.325633
						CSGALNACT1	0.263847	3.15e-107							ARFGEF1	1.10624	0	CALM1	0.512606	2.06e-38	VAV3	0.792499	2.51e-112				CHST11	0.46989	0.008906							KLRC3	0.430913	1.15e-12	PLCB1	0.421257	3.3e-15				CKLF	0.633559	2.06e-06	DGKA	0.324388
						GIMAP7	0.263576	6.32e-177							ENOSF1	1.10568	0	MVB12B	0.510963	1.62e-12	MMP23B	0.792175	1.87e-140				VASP	0.46919	0.029716							MTPN	0.429714	4.72e-09	TEC	0.418756	1.21e-31				ARHGEF12	0.632333	1.02e-29	TUBA4A	0.324219
						LGALS3BP	0.261311	4.93e-80							BRWD1	1.10527	0	ANXA5	0.509238	2.16e-09	RIN3	0.79004	7.34e-108				TRGC2	0.466836	1.82e-14							CD81	0.427843	4.87e-10	SERBP1	0.418488	5.42e-12				VDAC1	0.630279	1.06e-12	SEPTIN6	0.321119
						CD4	0.261019	4.09e-167							HNRNPU	1.10411	0	REEP5	0.508702	5.01e-08	IFITM3	0.789286	4.28e-242				RABAC1	0.465225	0.00015							FTL	0.423799	6.63e-60	ILK	0.418051	6.11e-15				RBPJ	0.629958	5.4e-08	SFPQ	0.319541
						EIF3K	0.258966	1.24e-173							PCM1	1.09743	0	YWHAZ	0.507725	1.61e-13	C1orf162	0.78533	4.18e-173				PRDX5	0.461391	0.00026							TSEN54	0.422699	0.000404	SLC38A2	0.416398	2.38e-09				FAM110A	0.62909	3.18e-35	SPCS1	0.318422
						TOMM20	0.258467	6.97e-114							PPP1R16B	1.09207	0	IL32	0.506904	2.67e-82	AUTS2	0.783774	6.61e-85				PIK3AP1	0.461189	4.86e-07							TOB1	0.420833	4.06e-09	SET	0.4134	1.04e-07				HAPLN3	0.62353	2.88e-40	ACTG1	0.317991
						SPTBN1	0.256157	1.74e-114							CNST	1.09179	0	KIF21A	0.505869	0.006307	STK10	0.77972	1.1e-65				EZR	0.460888	0.001573							B4GALT1	0.418409	0.005072	TES	0.409554	5.89e-05				STK17B	0.623274	4.17e-14	MAZ	0.317196
						TLE5	0.254664	1.64e-231							THUMPD3-AS1	1.09178	0	SLF1	0.504156	0.001975	PTPN18	0.779631	5.98e-89				GNPTAB	0.460659	0.001215							DNAJC1	0.416507	3.97e-08	RFTN1	0.407462	5.39e-17				RFTN1	0.62323	7.14e-22	GPX4	0.316874
						PRAG1	0.254325	1.83e-96							TNFAIP3	1.0868	0	CLIC5	0.5036	6.23e-10	SYK	0.778292	1.89e-180				PLAAT4	0.460333	1.11e-10							FCRL3	0.414755	8.73e-11	DLL1	0.405106	1.03e-28				SEC14L1	0.623184	7.93e-37	SHMT2	0.316585
						FCGRT	0.253738	1.83e-49							LPP	1.08632	0	ARHGDIA	0.503525	6.26e-16	HLA-E	0.777961	1.16e-156				PLPP1	0.460055	0.022615							PLEKHG3	0.413433	0.00025	GPR183	0.400586	1.15e-05				BCL2L1	0.621096	2.56e-18	FAM110A	0.315713
						MARCKSL1	0.252598	8.28e-47							SNRNP70	1.08548	0	TPI1	0.498176	1.81e-12	LLGL2	0.777585	1.56e-78				OAZ1	0.458722	4.63e-05							AGPAT4	0.40999	2.59e-16	EPHA4	0.400417	2.15e-11				HERPUD1	0.620439	1.13e-19	MCUB	0.315329
															NLRP1	1.08536	0	ZFYVE28	0.496786	0.00083	TLE5	0.777571	7.18e-191				GBP1	0.458476	6.85e-07							ARHGAP25	0.408665	7.23e-10	TMEM120A	0.397507	3.19e-06				PSMB1	0.619647	1.65e-16	RELB	0.31481
															ATP9B	1.08482	0	HMGB1	0.49595	2.08e-21	BTN3A2	0.776075	4.15e-53				PDIA3	0.457201	0.027174							SPN	0.40754	0.003393	LITAF	0.396302	4.03e-12				CHST11	0.619559	2.7e-21	SREBF2	0.31442
															PGGHG	1.08467	0	CD101	0.493266	6.2e-22	PFN1	0.774482	0				PLEKHF1	0.453162	8.8e-07							NPC1	0.401407	2.92e-07	OSBPL5	0.396021	1.57e-22				LMNA	0.618734	5.04e-29	SH3KBP1	0.314087
															DYNC1H1	1.08197	0	APOBEC3H	0.492801	0.001927	FEZ1	0.772669	3.56e-142				HLA-C	0.453039	2.36e-11							LLGL2	0.39999	0.000145	PIK3CD	0.395157	2.06e-07				GADD45G	0.618338	2.48e-16	GATA3	0.312903
															AC015911.11	1.07848	0	ARHGEF12	0.489629	0.002502	STK38	0.764507	4.19e-49				KLRC3	0.452371	2.84e-17							CD300A	0.397877	1.5e-07	RNF115	0.39501	1.44e-09				ETV7	0.614203	3.56e-48	ASB2	0.312476
															FRYL	1.07833	0	TRGV3	0.488696	1.07e-15	HCST	0.763649	8.82e-194				AOAH	0.451936	7.08e-24							ACTN4	0.397765	7.59e-06	QKI	0.392764	1.83e-10				ELOB	0.613681	3.84e-20	TAGAP	0.312392
															NIPBL	1.07767	0	UBE2L6	0.486376	2.54e-09	RGS3	0.758301	4.79e-100				CLSTN3	0.448026	0.001717							FUT11	0.397276	0.000444	ARHGAP9	0.392107	6.78e-10				IL18R1	0.613447	3.59e-30	ISCU	0.311058
															CRYBG1	1.07297	0	COMMD8	0.486355	1.14e-12	ADCY7	0.753738	1.4e-74				PLSCR1	0.445483	0.004789							BTN3A2	0.397143	5.75e-05	SEPTIN11	0.391624	1.23e-21				PSME2	0.613008	6.19e-08	SELENOH	0.310962
															SLC7A6	1.07262	0	SEPTIN11	0.48306	6.29e-06	GPR141	0.752184	1.04e-120				PFN1	0.444568	2.55e-06							CCDC88C	0.396463	1.59e-09	RPL26	0.391407	0.048361				SPCS1	0.610661	1.88e-25	SYPL1	0.310784
															RBM33	1.07044	0	TLN1	0.481609	0.001996	RHOBTB3	0.751892	2.41e-154				ARHGAP18	0.440757	1.03e-05							MT-CO3	0.39624	2.62e-41	BBC3	0.39067	4.27e-07				P2RY10	0.609828	2.89e-26	HSPA8	0.307751
															AC119396.1	1.06965	0	GYG1	0.475964	3.49e-08	PRSS57	0.751398	2.54e-96				LIMK1	0.437649	6.23e-06							ZFP36	0.395514	1.39e-07	KLRC2	0.390097	3.96e-32				UBC	0.609571	1e-16	IL21R	0.306322
															CCNT2	1.06954	0	CALHM2	0.474102	6.63e-13	CDKN2D	0.750736	3.83e-81				CLNK	0.435424	6.45e-21							ISG20	0.392858	0.001197	ANP32A	0.389383	2.82e-07				PTPN7	0.608799	1.2e-26	AP3S1	0.30628
															TCF25	1.06699	0	JPT1	0.474027	1.85e-05	TES	0.749092	1.65e-102				PRDX6	0.429398	1.32e-07							CAST	0.392684	0.006316	GZMA	0.387828	1.35e-69				COX6A1	0.607026	1.01e-11	EIF4B	0.306202
															MKLN1	1.06679	0	CD226	0.472339	4.33e-09	NFIL3	0.748139	2.99e-93				SLF1	0.426425	1.49e-11							ENPP4	0.391721	1.24e-06	DNM2	0.387633	1.88e-10				MTHFD2	0.60686	4.26e-08	ODC1	0.305878
															SF1	1.06113	0	TPM3	0.467988	5.75e-16	PIK3AP1	0.747624	3.88e-99				CTNNA1	0.426191	0.001594							MRPL10	0.389935	2.24e-07	GOLIM4	0.386058	1.74e-37				HLA-DRB1	0.60585	2.05e-06	MAT2A	0.305655
															TRIM56	1.06001	0	GNAI3	0.467305	2.48e-06	YPEL1	0.746983	6.8e-102				TNFRSF18	0.424977	2.68e-05							KIF21A	0.388989	5.12e-06	MFGE8	0.385549	9.84e-13				RAC1	0.604235	5.62e-23	ETV6	0.304639
															SHPRH	1.05693	0	EIF4G2	0.466978	3.46e-05	FGL2	0.740844	5.93e-48				SEL1L3	0.424975	5.65e-08							ARHGAP26	0.388268	2.94e-07	FOS	0.385409	0.001101				RHOA	0.603604	2.89e-11	PTGER4	0.300842
															SUGP2	1.05684	0	TRBC2	0.466072	1.71e-12	PRKCH	0.738954	4.03e-67				BAX	0.42495	0.042224							FBXW5	0.386748	0.000389	CAPG	0.382636	2.79e-57				CCND2	0.6021	7.88e-18	PCED1B	0.300211
															PHYKPL	1.05651	0	SRGN	0.464852	0.000239	CLIC1	0.738887	2e-204				BCAS4	0.42048	2.3e-11							ANXA4	0.384768	0.043978	ST3GAL1	0.380988	2.34e-09				PTP4A3	0.601696	2.4e-41	WSB2	0.296795
															VPS13B	1.05572	0	DOCK10	0.46166	0.002532	PSMB10	0.736807	6.39e-174				ATP5F1B	0.419388	0.006414							GAB3	0.384037	0.010283	HAPLN3	0.380955	2.78e-10				PCED1B	0.601534	1.34e-29	HPCAL1	0.295752
															PRRC2B	1.05523	0	GAPDH	0.461598	1.29e-59	CALM1	0.734456	6.85e-164				MXRA7	0.418463	0.001395							MXRA7	0.383734	1.08e-13	MEX3C	0.380007	4.49e-10				JPT1	0.59754	1.07e-10	CHD3	0.29514
															SCAF11	1.05198	0	MT-ATP8	0.460601	5.29e-06	RAB9A	0.733852	2.54e-77				SLC3A2	0.416915	0.025417							IL10RA	0.382489	2.97e-10	CHST2	0.379944	1.07e-18				HLA-B	0.596022	4.25e-26	NDFIP2	0.292822
															NSD1	1.05129	0	CRIP1	0.456453	1.75e-14	CYRIB	0.733125	3.67e-94				SERF2	0.411304	0.000805							APOBEC3G	0.380996	2.84e-05	BIN2	0.37885	2.61e-10				THADA	0.592443	7.41e-36	NPM1	0.292491
															EPC1	1.05122	0	HCST	0.456053	3.24e-87	NFATC2	0.731894	1.65e-76				CALCOCO2	0.408855	1.24e-05							GUK1	0.379589	0.000917	RALBP1	0.378517	2.17e-09				SDC4	0.591117	1.52e-48	RPL4	0.291828
															PPP1R10	1.05077	0	MT1F	0.455389	2.5e-08	IER2	0.730786	1.73e-27				VCAM1	0.40855	1.26e-19							RAB37	0.379229	2.66e-09	FUT8	0.378023	2.44e-18				PSMB9	0.587298	1.15e-07	SKP1	0.291179
															CYTH1	1.05038	0	AC022706.1	0.455358	8.38e-23	TSC22D3	0.730287	2.69e-55				PLP2	0.406937	8.9e-07							HLA-E	0.37537	1.02e-10	JARID2	0.377606	2.17e-10				TXNDC17	0.58415	2.89e-26	IL27RA	0.29112
															ARIH1	1.05032	0	NOP10	0.454875	6.16e-18	IRF1	0.728999	8.99e-85				SH3BP1	0.406135	0.015237							B2M	0.373899	7.54e-41	TGFB1	0.37726	3.77e-11				POMP	0.583643	2.77e-17	PTPRN2	0.289632
															SLC38A2	1.05007	0	VPS28	0.454491	2.76e-06	LINC02384	0.725594	5.67e-86				PECAM1	0.404806	9.17e-20							IGLV2-14	0.372195	2.88e-46	TLN1	0.376628	2.62e-17				POU2F2	0.582438	2.3e-59	RPL7	0.289554
															MARK3	1.04878	0	STK17A	0.451331	1.23e-18	CAST	0.724662	6.4e-71				MZB1	0.404727	0.025903							ARRB2	0.371772	0.001573	STARD3NL	0.374698	1.4e-07				HNRNPLL	0.581809	2.3e-28	RACK1	0.289085
															ACAP1	1.04835	0	MGST3	0.450545	1.39e-12	IQGAP1	0.724036	6.04e-91				TMEM14B	0.403696	1.13e-05							RAP2A	0.371648	1.98e-18	PNRC1	0.37246	2.05e-09				TOP1	0.581451	1.45e-22	NFATC2	0.287326
															PRKY	1.04692	0	PTGER4	0.448315	0.001978	LGALS1	0.723661	1.32e-66				IVNS1ABP	0.397176	1.38e-07							CCND3	0.369337	0.000445	C17orf49	0.371995	3.93e-09				CCDC167	0.581221	4.15e-15	CD6	0.286012
															AGO3	1.04379	0	NCF1	0.445962	6.44e-16	TRGV7	0.722998	4.84e-97				RBCK1	0.396612	0.00019							HLA-A	0.36847	4.3e-12	ANTKMT	0.37131	2.04e-15				RAP1A	0.580624	1.14e-28	PHTF2	0.285865
															RALGAPA1	1.043	0	AOAH	0.445254	1.44e-28	KLRC1	0.720805	8e-73				SRM	0.396041	2.73e-10							GADD45B	0.368419	1.64e-07	TRGV9	0.371253	5.89e-45				PSMB6	0.579069	2.45e-15	LAT	0.285644
															ARHGAP4	1.04151	0	DYNLL1	0.440788	1.59e-06	PKN1	0.719932	1.78e-97				PTMA	0.395449	0.008027							UCP2	0.36755	9.35e-10	SERPINB1	0.370272	2.35e-09				GTF3C6	0.578865	1.82e-28	RHBDD2	0.285462
															ODF2L	1.03847	0	GLUL	0.440564	0.00296	NCALD	0.719228	1.09e-77				CHCHD10	0.386956	5.99e-09							TENT5C	0.367046	4.42e-08	PRMT2	0.369714	7.16e-09				UGP2	0.575317	5.7e-34	INPP5F	0.284255
															KDM6A	1.03795	0	ARL6IP6	0.439953	1.02e-05	MYL12A	0.717185	5.7e-202				SYNGR3	0.384572	1.66e-06							GLUL	0.36552	3.28e-06	BACH2	0.367806	0.024263				MICAL2	0.573105	4e-33	RPL37	0.283485
															AKT3	1.03783	0	RAB11A	0.438919	1.3e-06	RAC2	0.716189	6.92e-282				LAYN	0.379481	0.003139							CDK2AP2	0.365368	0.000397	H1-4	0.367642	0.000148				SLC3A2	0.571731	8.83e-11	EIF1B	0.283433
															SLC16A7	1.03714	0	TOP1	0.438249	0.000574	ARHGEF3	0.715493	2.64e-72				MIR155HG	0.377174	0.013622							AGTPBP1	0.365246	4.45e-07	GSN	0.366566	2.04e-95				VAMP5	0.570905	1.51e-11	SDCBP	0.282962
															FUT8	1.03707	0	VASP	0.437052	1.63e-09	SRPK2	0.715112	6.66e-72				TRAC	0.376495	2.92e-10							NEAT1	0.364358	2.44e-07	NCL	0.365796	0.000489				MXD4	0.570142	1.19e-21	PIM3	0.282413
															SCML4	1.037	0	GALNT10	0.43588	0.033661	SCLT1	0.715078	4.1e-104				CORO1A	0.375403	2.97e-21							SH3BP5	0.363356	1.53e-06	GLCCI1	0.365695	1.45e-12				VMP1	0.568706	6.18e-17	TSPYL2	0.282357
															SENP7	1.03503	0	PPP1R18	0.434232	4.9e-15	NPC1	0.712992	1.88e-47				AC022706.1	0.373058	0.000454							TMEM181	0.36183	0.00353	DNMT3A	0.362713	2.56e-05				SEM1	0.567079	1.34e-11	TXNDC17	0.282316
															SETD5	1.035	0	VAMP8	0.433703	3.33e-16	RHBDF2	0.71284	2.37e-62				COMMD8	0.369187	0.014609							LINC02384	0.361265	7.07e-08	PDCD4	0.361775	1.78e-06				PSMB8	0.56688	2.1e-09	ZC3H12A	0.28199
															ENTPD4	1.03482	0	ACTB	0.432047	8.73e-191	RAB37	0.712569	3.02e-76				ZFYVE28	0.368797	0.002628							CEMIP2	0.356045	0.000379	CLDND1	0.361423	2.04e-12				PSMA7	0.566244	1.59e-10	SLC25A3	0.281153
															LONP2	1.03429	0	CYBA	0.431567	1.74e-33	NDUFB2	0.710605	1.08e-132				SLA2	0.366308	6.51e-08							MCTP2	0.352203	7.5e-11	SLC15A4	0.361154	5.98e-23				CD28	0.566051	4.1e-71	CCT3	0.281146
															PAXBP1	1.03404	0	IL18RAP	0.429655	2.29e-08	SLC44A2	0.709332	1.13e-75				THEMIS	0.360873	2.23e-20							C11orf21	0.3494	0.000505	ARL4C	0.360889	2.48e-06				FANK1	0.565008	7.87e-96	RPS4Y1	0.280746
															LUC7L	1.03314	0	PSME2	0.428365	1.32e-07	SERPINB6	0.709016	2.27e-99				EPS8L2	0.358999	1.84e-05							CEBPB	0.346957	6.87e-06	TSPAN2	0.360876	3.4e-24				EDF1	0.563668	3.17e-15	LIMD2	0.279884
															ETNK1	1.03092	0	SLK	0.426976	2.56e-06	RAB29	0.707144	6.89e-60				CD3G	0.358275	1.04e-18							PIP4K2A	0.343858	2.92e-05	CDC42SE1	0.360686	1.52e-05				SH3BGRL	0.56356	2.32e-15	DNPH1	0.279554
															CCDC84	1.03079	0	POMP	0.426712	4.97e-11	MIDN	0.707144	2.2e-74				RAB3GAP1	0.355101	3.68e-09							PTPRC	0.342693	1.37e-30	RPL3	0.360635	9.99e-11				PRDX5	0.562482	2.31e-14	LY96	0.278625
															BIRC3	1.03039	0	DDX24	0.426072	8.46e-10	COL6A2	0.706905	2.05e-36				ITGB7	0.355071	1.67e-05							ORAI1	0.337369	1.66e-08	MIF	0.360222	2.6e-07				ATP5MC3	0.562309	1.19e-09	NFKB2	0.278457
															NLRC3	1.02878	0	PLEKHF1	0.423159	2.36e-19	TBXAS1	0.70616	4.08e-95				PSTPIP1	0.351434	0.00292							A2M-AS1	0.336858	1.71e-42	AFF3	0.359629	7.24e-29				DOK2	0.561282	4.54e-19	APP	0.277411
															STAT4	1.02777	0	MAGED2	0.422667	6.73e-13	FUT11	0.704462	7.32e-74				LDLRAD4	0.348298	5.17e-08							PFN1	0.334937	7.46e-15	LAT2	0.359357	2.91e-31				LINC00963	0.559145	4.66e-16	RAN	0.276667
															USP9Y	1.02753	0	ARPC2	0.421824	0.00043	LYAR	0.704343	6.8e-20				GNAS	0.34692	0.000122							TAP1	0.33469	0.032046	ORAI2	0.35821	1.62e-12				ATP5MC1	0.558822	1.68e-15	RPS8	0.276321
															EXOC4	1.02752	0	RBM8A	0.421246	1.83e-09	TMIGD2	0.703739	3.23e-129				TRGV4	0.343337	1.19e-08							CDKN2D	0.333167	0.000178	CLSTN3	0.355931	2.38e-17				CHMP2A	0.558802	1.41e-21	PCNX2	0.27625
															MATR3.1	1.02714	0	BZW1	0.420525	3.37e-08	CD81	0.703124	9.77e-71				IRF2	0.343073	0.004824							CALCOCO1	0.332745	0.000705	TPI1	0.35444	1.92e-28				COX7A2	0.558651	4.1e-10	AC136475.3	0.275213
															TRPM7	1.02571	0	FKBP5	0.420318	0.002225	PLOD1	0.702945	8.84e-105				PSENEN	0.341015	0.027297							MECP2	0.331639	1.02e-06	AOAH	0.353055	3.12e-38				DUSP2	0.556301	0.00053	LCP2	0.274928
															XAF1	1.02547	0	SYNE2	0.420036	2.94e-19	TRGC1	0.70271	1.94e-87				CCND2	0.340436	0.000872							RIPOR2	0.330465	6.07e-28	RNF130	0.352176	1.46e-21				GCNT1	0.555815	9e-32	PPM1M	0.273873
															IL6R	1.0236	0	SUSD3	0.417819	1.23e-20	JAZF1	0.702372	6.06e-72				MYO9B	0.340297	5.06e-06							VAMP2	0.330227	1.98e-05	CDHR1	0.350195	1.65e-25				CDKN1A	0.554379	7.46e-26	MTHFD2	0.271548
															NUTM2A-AS1	1.02354	0	APBB1IP	0.416417	2.69e-15	RPS6KA1	0.700562	1.32e-70				ATP5F1E	0.337088	4.26e-12							IFNGR1	0.329157	0.020692	PCBP1	0.350116	4.6e-09				PRDX3	0.554376	6.25e-22	ATP1B3	0.270021
															EPM2AIP1	1.02315	0	ARPC3	0.415185	2.13e-12	FASLG	0.699866	2.1e-98				SDF2L1	0.334488	0.037895							DGKZ	0.328551	1.7e-08	UFC1	0.349028	3.82e-07				ATP5MF	0.554356	4.58e-12	LSR	0.269811
															ADAM10	1.02264	0	LAP3	0.411527	0.01418	PPP1CA	0.69984	1.74e-149				OTULIN	0.334448	0.002038							ZBTB7A	0.327794	0.000354	ABCB1	0.347736	2.3e-16				HLA-DQA1	0.554175	8.61e-07	FAAH2	0.269573
															TRAF3IP3	1.02251	0	SNX6	0.41127	8.75e-07	SASH3	0.699453	2.73e-114				IER5L	0.331672	0.000981							CD3G	0.326879	8.22e-88	PXN	0.346805	0.018907				NDUFS5	0.553607	1.26e-10	METTL8	0.268766
															TRAF1	1.02072	0	GALNT6	0.41083	2.01e-15	XCL2	0.699452	8.1e-80				PTPN6	0.331576	1.62e-06							SLC15A4	0.326464	1.63e-07	PECAM1	0.346543	3.01e-10				RNF187	0.553603	2.73e-20	PHB2	0.268696
															SYNRG	1.02023	0	ODF2L	0.408673	0.037313	ARPC5L	0.699365	3.62e-93				GCNT1	0.327357	0.000377							PDGFD	0.326364	0.002543	AGPAT5	0.345266	4.84e-08				SEC61B	0.553463	1.37e-06	TNIK	0.268421
															DOCK8	1.01764	0	MDFIC	0.408372	0.018844	CFLAR	0.697669	3.02e-46				CBLB	0.3237	0.015634							KLRK1	0.325592	0.004172	TAPBPL	0.34433	3.04e-08				ACSL4	0.552428	1.21e-21	RPS29	0.268035
															CAMK2D	1.01744	0	ARRB2	0.407958	0.00086	DGKD	0.694036	6.39e-56				MATK	0.32147	0.000464							FYN	0.324127	0.000422	SEPTIN7	0.344214	1.86e-17				SHMT2	0.551201	2.24e-26	TMEM123	0.266909
															GLG1	1.01729	0	UBE2A	0.407677	0.018983	IFNGR1	0.694023	8.65e-50				CDKN2A	0.321068	0.031204							JAZF1	0.323959	0.042798	CD83	0.343037	4.38e-07				ARPP19	0.550129	2.89e-26	TM2D3	0.266713
															RNF38	1.01489	0	RHOA	0.405822	3.72e-18	STOM	0.692916	5.45e-64				HMGN2	0.318663	2.43e-09							CFLAR	0.322645	1.24e-06	TRGV7	0.341058	7.69e-28				ZC2HC1A	0.54953	1.75e-46	STK39	0.266119
															CD226	1.01429	0	GZMA	0.405508	8.12e-26	PIP4K2A	0.692707	4.25e-75				SNAP47	0.317821	0.005118							BTN3A3	0.321842	0.000557	BANF1	0.340352	2.47e-07				PSMA5	0.546625	2.34e-13	TRIM8	0.265257
															NUTM2B-AS1	1.01363	0	PPP1CA	0.404129	5.8e-13	REL	0.692436	9.76e-41				GALNT2	0.316837	1.17e-05							YBX3	0.321726	3.32e-22	CLEC11A	0.3392	1.6e-09				TRAPPC1	0.544792	1.78e-10	AC243960.1	0.264771
															BCLAF1	1.01353	0	SMIM29	0.403959	2.43e-09	UTRN	0.691808	5.8e-93				CCR1	0.316813	1.19e-05							CFL1	0.3205	5.26e-09	TFDP2	0.338008	2.59e-11				LIMA1	0.54369	3.05e-33	HBS1L	0.264135
															HUWE1	1.01331	0	PSTPIP1	0.398974	6.95e-05	PTPRE	0.687585	3.94e-79				ASXL2	0.316639	1.96e-08							CAMK2N1	0.320105	2.53e-28	PRDX5	0.337872	3.12e-14				NFKB2	0.542653	5.45e-35	PTPN6	0.263913
															AKAP13	1.01308	0	RGL4	0.398478	2.41e-30	PPM1L	0.685728	1.26e-120				MSC	0.313792	3.39e-09							TERF1	0.319612	0.033761	INPP1	0.337678	2.4e-11				ROMO1	0.542342	1.41e-11	FKBP1A	0.26339
															THADA	1.0124	0	PTK2B	0.394573	0.000277	ITGB7	0.680047	7.68e-49				TMIGD2	0.313174	0.015443							ERN1	0.319128	0.000998	POLR2L	0.336826	1.07e-06				RPA3	0.542233	5.49e-08	THADA	0.263267
															KAT6A	1.01175	0	DYNLT3	0.394545	3.44e-13	HDDC2	0.677898	5.69e-96				KIAA1671	0.310757	9.51e-06							ADD3	0.318961	1.64e-14	LIMK1	0.335677	8.09e-21				RELB	0.54183	3.25e-27	SELENON	0.262802
															NFATC2IP	1.01166	0	C12orf75	0.391303	0.023388	CD53	0.675085	8.24e-120				EIF4EBP1	0.306518	7.66e-06							IGF2R	0.318839	7.06e-08	ZFHX3	0.33543	7.17e-35				YWHAH	0.541402	2.07e-07	PBXIP1	0.260996
															HERC2	1.01072	0	NDUFS5	0.390503	9.9e-13	PLEKHA1	0.674308	9.85e-68				DZIP3	0.304348	2.3e-08							RASA3	0.316868	2.49e-08	ZNF595	0.334985	3.36e-11				ANXA5	0.54109	6.1e-19	NINJ2	0.260901
															ZNF831	1.0096	0	CIAO2B	0.389895	7.51e-06	LAIR2	0.672367	7.52e-84				EOMES	0.303074	0.020455							MYO6	0.316769	5.11e-14	SATB1	0.333634	0.031986				KCNN4	0.540816	7.45e-39	EZR	0.260879
															ZFC3H1	1.00955	0	CHMP5	0.389769	6.17e-08	TCF25	0.671922	5.43e-67				ARHGAP9	0.302805	4.12e-05							EHD1	0.316217	0.000175	CIDEB	0.331911	0.000679				LINC01281	0.54066	2.05e-54	ANKRD55	0.260336
															ZNF721	1.00946	0	DDAH2	0.389407	4.19e-15	CD55	0.670653	3.44e-17				HLA-A	0.301122	1.35e-15							RCBTB2	0.315646	1.16e-13	YARS1	0.330918	6.51e-13				RAB33A	0.539472	1.81e-19	MYL6B	0.260154
															NLRC5	1.00936	0	GPR155	0.388179	0.041058	BSG	0.668177	3.31e-107				LCK	0.300465	5.7e-07							IFITM1	0.313655	1.56e-23	MPST	0.33083	4.48e-22				SURF4	0.537386	1.2e-15	ERGIC3	0.259408
															CYLD	1.00894	0	RBX1	0.380643	2.84e-12	ADGRG5	0.667209	3.56e-71				ZMIZ1	0.300439	2.88e-05							MXI1	0.310963	4.16e-15	SQSTM1	0.330171	3.31e-05				UQCR10	0.536704	5.45e-16	HMGN1	0.259317
															GOLGA4	1.00761	0	GNB2	0.378597	9.67e-06	CD47	0.665803	2.82e-75				RGCC	0.293617	2.66e-07							HLA-DRB1	0.310485	1.07e-64	IL18	0.329951	3.8e-67				RBX1	0.535603	1.83e-11	EIF3D	0.259253
															RASA2	1.00698	0	TMEM14C	0.377909	5.78e-21	PPP1R18	0.663955	5.13e-99				MAGED2	0.2931	6.27e-05							CRIP1	0.310182	4.83e-10	NDUFV1	0.328944	4.43e-05				TSPAN5	0.535432	5.53e-28	PGM2L1	0.259131
															SIDT1	1.00645	0	CARD19	0.375913	7.13e-11	P4HB	0.663915	1.34e-58				APOBEC3D	0.288324	0.000101							AKIRIN2	0.306821	6.29e-07	SEC14L1	0.326682	3.36e-18				CHCHD2	0.535317	1.79e-10	NUTF2	0.259031
															RPS6KA5	1.00639	0	SNRPB	0.375479	0.006343	CTDSP1	0.663727	9.19e-54				LINC01943	0.288235	3.52e-07							CD53	0.305646	0.001084	S100PBP	0.326326	1.23e-10				TMEM50A	0.533417	1.04e-10	NFKB1	0.257816
															JAK3	1.0056	0	C4orf48	0.37518	0.000126	PREX1	0.663222	4.89e-39				MVB12B	0.285442	4.57e-07							MT-ATP8	0.30442	4.32e-28	ITGA5	0.324679	1.1e-06				YWHAB	0.530088	2.32e-27	TMCO1	0.257232
															TRABD2A	1.00418	0	NT5C	0.375011	0.015484	LAMP1	0.662937	2.34e-59				CD244	0.284754	0.001966							MED30	0.304229	0.000256	MYO1F	0.324434	2.95e-25				ZBTB38	0.529396	1.62e-23	ST13	0.256836
															ZBTB25	1.00379	0	CHCHD2	0.374472	2.39e-19	SLC25A20	0.662094	3.89e-65				HMGA1	0.283037	1.11e-07							CDC42SE1	0.304208	0.00044	ARRB1	0.324175	2.34e-07				ATP5IF1	0.528867	8.68e-20	PARK7	0.256385
															CEP85L	1.00275	0	ARPC5	0.374312	6.85e-08	GNAI2	0.657443	2.4e-95				GSTM4	0.279073	0.018864							MT-ND6	0.302045	3.24e-14	CPNE1	0.323605	1.3e-06				MRPL51	0.527224	1.23e-16	EEF1A1	0.254795
															HERC4	1.00047	0	EML4	0.372873	3.95e-08	PIK3R5	0.657122	4.11e-31				APBB1IP	0.275035	0.010505							NLRC5	0.301965	0.00013	ARL14EP	0.320611	3.38e-06				PPP1CA	0.526242	1.1e-10	LIMA1	0.254348
															ARID5B	1.00026	0	PSME1	0.372761	2.49e-22	MEX3C	0.655194	2.09e-62				DENND1B	0.274354	2.13e-07							PTPN12	0.301895	1.45e-08	MIB2	0.320362	1.06e-05				ITM2A	0.525725	7.76e-12	SCGB3A1	0.254167
															ELMO1	0.999873	0	UBC	0.37132	2.35e-39	ANXA6	0.653223	1.65e-69				ECI2	0.273904	7.12e-08							SRPK2	0.301839	0.001549	IRF2BPL	0.319542	6.53e-05				SIT1	0.525351	1.53e-19	XRCC6	0.254089
															DPYD	0.99836	0	PPP3CA	0.371143	0.000767	SH3BP2	0.651876	2.85e-68				NHP2	0.272104	0.0056							MT-ND2	0.29725	4.91e-26	NHP2	0.318706	2.05e-06				UQCRQ	0.525288	9.46e-12	DNAJC4	0.252722
															MED13L	0.998044	0	ATP1A1	0.371051	1.15e-06	TFEB	0.650068	6.17e-60				STRBP	0.270734	0.001035							CRTAM	0.29575	2.26e-08	APOBR	0.317476	1.43e-16				SLC7A5	0.524994	1.53e-10	SNRPG	0.250647
															ZMAT1	0.997975	0	SELENOK	0.369874	1.16e-05	ICAM2	0.649964	1.8e-116				PARVG	0.264394	1.39e-07							ITCH	0.295102	0.001947	ARHGAP25	0.317351	0.018318				CASP1	0.523898	1.86e-17	UQCRFS1	0.250211
															SYNE1	0.997525	0	CDC42EP3	0.369052	8.64e-12	RALY	0.649692	5.18e-84				PPIF	0.260727	6.92e-05							PNRC1	0.294476	1.66e-35	NFKB2	0.317179	0.00027				IL12RB2	0.523222	3.7e-30	H3-3A	0.250004
															PRMT2	0.996536	0	TBCB	0.368158	1.16e-06	CTBP1	0.648748	1.04e-62				PPP6R1	0.260584	2.42e-05							PSMB9	0.291534	0.002043	SLC25A3	0.316933	1.3e-06				UBE2N	0.523056	1.15e-18
															SLC25A45	0.996207	0	ARHGAP9	0.368124	0.000714	CFL1	0.648159	5.4e-226				SCAMP2	0.260576	0.008743							KLF13	0.290156	0.000845	LASP1	0.316721	1.62e-07				LMCD1	0.522797	7.66e-46
															GOLGA8A	0.99416	0	PSMA7	0.367954	0.0053	CEMIP2	0.647352	6.29e-29				TRAF5	0.258893	1.04e-07							GNPTAB	0.289439	6.39e-05	REL	0.316355	7.07e-19				GBP4	0.522293	1.43e-17
															IL7R	0.994095	0	JMJD6	0.367551	0.000206	SCP2	0.647069	4.05e-82				STK17A	0.257871	2.23e-16							PLXND1	0.288853	1.27e-09	LINC02084	0.315939	2.36e-13				RAC2	0.52217	2.98e-11
															MAP3K2	0.993912	0	CORO1A	0.365511	4.16e-54	CAP1	0.645166	7.02e-88				ABCB1	0.253249	4.5e-09							UBR2	0.288567	0.017947	PA2G4	0.315473	0.001254				N4BP1	0.521948	7.8e-14
															CLK1	0.99343	0	TMX4	0.363013	7.57e-05	HMGN3	0.644957	2.92e-78				PRDM1	0.252827	7.41e-11							TRBV30	0.288453	1.05e-44	RPL27	0.314987	6.02e-09				SPATS2L	0.521907	1.1e-23
															ATAD2B	0.992864	0	PLEKHO1	0.362618	3.63e-14	ENPP4	0.641962	2.28e-68				SLC9A3R1	0.252032	0.03726							MFSD10	0.28818	0.033524	COPE	0.314874	2.04e-05				FOXO1	0.521145	2.49e-42
															XRN1	0.992648	0	OCIAD2	0.362399	0.003941	ITGAL	0.635115	1.91e-60				DDAH2	0.251934	0.017567							TUBA1A	0.287053	0.0032	SDF4	0.313357	6.42e-08				BRK1	0.519949	5.88e-08
															VTI1A	0.992394	0	AL133415.1	0.361858	1.44e-17	MTPN	0.634294	1.6e-52													SIPA1	0.285194	0.012615	SELENOS	0.313059	1.9e-06				NDUFB4	0.518648	1.31e-15
															RIF1	0.990823	0	ANXA2R	0.361197	9.75e-09	SSH2	0.630245	2.22e-58													LTBP4	0.284961	1.35e-05	SNX18	0.312821	1.94e-13				CAMK1	0.518579	3.88e-26
															TBC1D2B	0.990481	0	SURF4	0.359314	9.24e-05	CREM	0.630144	2.42e-18													UBB	0.284046	1.8e-13	PPP3CA	0.31273	2.93e-11				TPP1	0.518069	8.38e-34
															PHTF2	0.989885	0	B2M	0.358031	7.24e-162	PDGFD	0.629223	8.73e-87													PLAAT4	0.281597	7.34e-09	FURIN	0.311093	1.27e-13				LFNG	0.518042	1.8e-29
															SMARCA2	0.988481	0	CSTB	0.357142	4.66e-07	TNFRSF1B	0.626441	1.04e-39													NIBAN1	0.280617	0.001149	SLC39A10	0.310967	1.59e-16				ANAPC11	0.517231	8.15e-14
															TRAF5	0.988141	0	RABAC1	0.354193	4.09e-07	NDUFB7	0.625395	7.97e-97													PLEKHA1	0.278904	3.56e-05	IFNG-AS1	0.310918	2.47e-09				CDC42	0.51688	6.17e-10
															ADAM19	0.987543	0	MAD2L2	0.352904	3.5e-07	DAB2	0.624788	1.17e-128													MOB2	0.27768	0.016629	WDR43	0.31044	4.16e-06				CSK	0.516065	2.8e-25
															DIP2A	0.987199	0	SLC25A24	0.351856	0.000292	C11orf21	0.624249	5.14e-51													SERPINB6	0.277379	0.0267	TSC22D3	0.309716	0.000685				NDUFS7	0.514331	2.99e-14
															PARP8	0.986845	0	CPNE3	0.35147	0.000183	TSEN54	0.623562	4.68e-65													FAM53B	0.277169	0.00374	FXYD7	0.306247	0.0134				PLP2	0.514185	7.12e-05
															FKBP5	0.985254	0	ORMDL2	0.351098	8.44e-08	NPRL3	0.618141	1.26e-41													PPIA	0.277169	5.41e-19	APEX2	0.305245	4.75e-09				NUDT5	0.513362	4.45e-27
															CDK12	0.984971	0	FDX1	0.350984	4.67e-11	CDK2AP2	0.615358	9.99e-62													ANXA5	0.276884	3.41e-13	NSMCE1	0.305216	4.67e-05				STAT3	0.510442	2.53e-22
															FAM214A	0.984251	0	CAP1	0.350904	0.002859	AXIN1	0.61459	1.14e-61													ARAP2	0.275148	0.010975	PSTPIP1	0.304971	1.94e-05				VCP	0.508347	5.08e-20
															PRPF4B	0.983932	0	PRELID1	0.350414	1.12e-17	FHL3	0.614323	9.66e-105													SUB1	0.271698	0.000851	RELB	0.30431	4.61e-05				SNU13	0.507264	3.19e-16
															SIK3	0.982985	0	ADAM8	0.349166	0.000111	PRKCB	0.613465	2.3e-39													ARID5B	0.270849	1.73e-10	H3-3B	0.304243	1.56e-20				SKP1	0.506083	8.35e-13
															GPR174	0.982273	0	PFDN2	0.34792	0.002099	TLN1	0.613278	4.96e-68													TGIF1	0.269724	1.92e-06	GK5	0.303455	1.91e-12				TRAPPC4	0.506045	4.04e-15
															RICTOR	0.981964	0	CD3E	0.347538	2.3e-108	WSB1	0.608171	6.42e-42													PTMS	0.268982	1.79e-11	IL4R	0.303081	8.89e-05				TPM3	0.505152	0.000495
															SRSF7	0.98171	0	PFN1	0.347085	2.4e-75	IVNS1ABP	0.606232	2.6e-29													LINC02084	0.268231	0.034158	HMGN3	0.302087	1.42e-08				ATP6V0E1	0.503568	6.31e-14
															SRSF10	0.981021	0	GFI1	0.346805	0.000445	AGTPBP1	0.604173	4.2e-45													CLIC1	0.265142	2.07e-14	GRK2	0.302074	0.003153				VAMP8	0.501489	1.48e-08
															RNF149	0.980608	0	GSTP1	0.346752	1.42e-17	RHOC	0.603741	2.43e-74													CASP1	0.265031	0.003362	C15orf39	0.301735	3.4e-15				H3-3A	0.500981	1.26e-19
															RC3H1	0.978866	0	CCDC85B	0.345873	3.94e-16	FMNL1	0.601964	5.87e-45													YWHAZ	0.263845	2.62e-05	TSPOAP1	0.301587	4.89e-10				CD5	0.500186	6.82e-40
															ABLIM1	0.978288	0	CHD9	0.345199	0.001249	GLIPR2	0.601485	9.21e-52													RAPGEF1	0.263637	0.000396	RPL15	0.301536	1.88e-12				ANAPC16	0.499441	1.79e-23
															SETX	0.978145	0	CALM2	0.342635	9.41e-15	MIR181A2HG	0.600913	5.26e-134													TLE5	0.262928	2.78e-16	HLA-C	0.301417	2.77e-12				ZNF706	0.498316	1.71e-18
															PCNX2	0.977068	0	RNF213	0.342565	7.36e-10	GTF3C1	0.600489	8.45e-52													S1PR4	0.261604	6.73e-10	NEIL1	0.299945	3.91e-08				MBD2	0.497973	1.75e-15
															RABGAP1L	0.976933	0	BTG1	0.342195	5.96e-11	SDF4	0.599284	1.03e-67													PRKCQ	0.259573	0.000165	NT5C	0.298486	3.22e-09				HLA-DQB1	0.497971	4.79e-09
															NELL2	0.975417	0	EVL	0.341805	4.31e-24	UBE2F	0.598202	2.1e-75													MCOLN2	0.258302	1.02e-09	RPS29	0.298256	8.52e-07				FRMD4B	0.497434	2.88e-23
															ARHGEF1	0.974179	0	ITGA4	0.340422	7.64e-10	ZNF600	0.596979	5.04e-65													RAP2B	0.255823	4.87e-05	ATP5PB	0.298021	1.58e-05				CD2	0.497083	2.48e-13
															KAT6B	0.973943	0	MFSD10	0.338014	2.15e-05	RHOA	0.596766	2.41e-107													CRYBG1	0.255166	1.98e-09	SLFN13	0.297701	7.74e-13				HSP90AA1	0.495475	0.011767
															MBTPS1	0.973802	0	MRPL41	0.335381	1.04e-09	LASP1	0.593828	2.34e-57													MT2A	0.254257	9.03e-10	SNX17	0.296412	3.87e-06				SNRPE	0.495019	4.25e-12
															ECHDC2	0.973634	0	COX7A2	0.334312	2.91e-16	ADD1	0.592579	4.99e-56													DBI	0.251666	0.000132	SLAMF7	0.295004	3.28e-22				TRMT112	0.494588	1.03e-06
															OTULIN	0.973553	0	POLR2G	0.333545	2.72e-07	ITCH	0.592395	8.38e-45																VPS51	0.29419	0.005058				HNRNPA3	0.493866	7.52e-14
															SMAD4	0.9734	0	PRDX5	0.332784	9.59e-12	DGKZ	0.591125	7.99e-44																PRMT1	0.293132	2.65e-05				DDIT4	0.493743	5.92e-23
															CEP350	0.972667	0	MAPRE1	0.332493	3.59e-06	ZCCHC17	0.590396	2.48e-66																TAOK3	0.29262	8.63e-09				PPIA	0.493143	0.003585
															STK4	0.971539	0	LAMTOR5	0.330496	0.000131	ARHGAP9	0.588557	2.84e-65																ESYT2	0.292165	9.8e-05				ATP1B1	0.493093	1.87e-50
															TNIK	0.971433	0	RAB1B	0.329954	0.000371	TRAPPC10	0.588439	2.93e-47																ASL	0.291714	1.02e-11				CIAO2B	0.491757	7.6e-09
															PDE4DIP	0.970998	0	MIF	0.327331	7.45e-15	LCP1	0.5874	1.33e-96																C1orf21	0.291468	1.16e-37				RILPL2	0.491593	3.39e-18
															IKZF3	0.970766	0	TRMT112	0.327017	2.19e-11	KLF13	0.587138	3.48e-33																PPIP5K2	0.291427	2.64e-11				PFKFB3	0.491586	3.79e-10
															BPTF	0.970627	0	SLC3A2	0.32641	0.005519	MVD	0.587061	1.07e-63																CSNK1G3	0.29109	2.59e-14				HTATIP2	0.491115	9.59e-27
															DGLUCY	0.969873	0	SLC2A3	0.325568	4.04e-11	CD164	0.585428	1.51e-90																EDF1	0.290381	1.33e-09				GK	0.489855	2.75e-55
															AVL9	0.969235	0	ATP8A1	0.32453	0.024856	PRDX5	0.5841	1.55e-99																RPA1	0.289763	0.017553				CALR	0.489344	0.007001
															PKN2	0.96577	0	MLF2	0.324485	2.76e-06	SLCO4C1	0.583775	2.51e-86																MAML3	0.28947	1.17e-20				SMS	0.488718	1.13e-23
															RPAP2	0.965695	0	LCP2	0.324336	0.000286	DUSP1	0.583605	7.56e-37																CDK2AP2	0.289449	4.19e-11				RPL22L1	0.488405	1.63e-10
															AGO2	0.965581	0	PRDX6	0.324026	4.34e-16	ADD3	0.583335	1.01e-58																AP2M1	0.287618	2.28e-06				MRPS6	0.488372	1.02e-08
															CD46	0.961902	0	CAPZB	0.323777	0.00228	B4GALT4	0.580534	8.72e-57																YBX1	0.287416	7.68e-05				NPDC1	0.487814	1.11e-17
															ANKLE2	0.961506	0	SFMBT2	0.322989	0.005341	CCDC69	0.580087	8.26e-62																ILF2	0.286524	0.003617				MZB1	0.487079	1.17e-16
															NSF	0.961478	0	ATP5F1B	0.322607	6.63e-07	RNF166	0.578708	1.06e-20																TLE4	0.286047	2.7e-05				CFLAR	0.486589	1.64e-11
															ITGB2-AS1	0.95999	0	RNH1	0.32164	1.16e-09	CYTH1	0.578702	2.31e-30																RABGAP1L	0.285805	1.52e-18				HLA-A	0.485061	1.11e-111
															STK17A	0.958617	0	RAC2	0.319832	1.75e-43	TSPOAP1	0.577351	8.02e-62																FAM136A	0.285337	3.64e-07				ERH	0.484458	9.94e-11
															ATP8B2	0.958372	0	RORA	0.319576	1.79e-09	SERPINB1	0.576715	4.68e-68																WHAMM	0.285028	1.7e-06				AC008105.3	0.484237	1.28e-41
															ATP8A1	0.9574	0	H3-3B	0.319191	5.47e-20	APOBEC3G	0.575318	1.12e-29																PABPN1	0.284543	0.00387				GPI	0.483989	2.06e-17
															TTC13	0.956854	0	RAN	0.318657	2.04e-09	SQSTM1	0.574934	6.87e-39																ACSS1	0.283448	1.19e-07				TNIP2	0.483581	8.59e-22
															DIP2B	0.955885	0	ELOVL1	0.316648	0.000319	YPEL3	0.574373	1.35e-77																SOX4	0.283072	2.06e-24				APOBEC3C	0.483478	8.66e-13
															MTR	0.955506	0	RHOF	0.315283	0.000216	MYLIP	0.574144	1.65e-39																SLC25A38	0.281839	5.38e-05				SERF2	0.483002	2.02e-08
															SPTBN1	0.954852	0	TMBIM6	0.315111	0.030791	ANXA4	0.573864	5.43e-51																CDYL	0.281717	7.47e-10				HLA-DMA	0.481361	7.58e-11
															PHIP	0.953669	0	RAB8A	0.314198	1.03e-06	ERBB2	0.573774	2.6e-105																ARFIP1	0.280956	7.02e-11				PFKP	0.48042	1.89e-23
															SLC35E2B	0.953134	0	TIMM17B	0.313839	2.72e-07	PPP2R5C	0.573074	1.91e-23																ZMIZ1	0.280787	1.45e-11				FAM53B	0.479692	1.38e-27
															ATP11B	0.952609	0	MAP1LC3B	0.313376	0.000206	PCBP1	0.571048	2.6e-105																BZW1	0.280776	3.64e-08				SRP14	0.479575	9.01e-16
															INPP4A	0.952113	0	SRI	0.313329	0.000872	CLEC2B	0.570429	3.49e-60																NDUFB7	0.280603	2.71e-06				SLC25A3	0.477742	1.48e-16
															ATR	0.951359	0	CHCHD10	0.311376	7.84e-25	BCL2L1	0.569893	1.2e-29																ATP6V0C	0.279443	0.0394				FAM184A	0.476675	4.19e-40
															SETD2	0.951206	0	PPIA	0.308937	1.98e-27	FES	0.569633	2.42e-124																IGFBP7	0.279345	1.9e-50				ARF4	0.476044	1.89e-16
															SATB1	0.94927	0	UQCC2	0.308624	0.002084	SIRT2	0.567303	3.5e-54																CD38	0.278559	8.26e-13				SMAP2	0.475963	4.9e-31
															GPR155	0.949004	0	SH3GLB1	0.307063	0.014548	VASP	0.566343	2.39e-52																KLRK1	0.278458	5.06e-16				SELENOT	0.47581	5.48e-14
															KDM5D	0.947854	0	SF3B5	0.306001	3.5e-09	ARPC3	0.565039	1.01e-95																PSMB10	0.278026	2.24e-09				EFHD2	0.473424	9.44e-14
															OXNAD1	0.947816	0	PRDM1	0.302695	0.000116	KCNAB2	0.563353	5.72e-36																OR4D1	0.278	0.001753				BST2	0.471346	1.69e-17
															DDX60L	0.947638	0	BSG	0.300508	8.88e-05	ARHGAP25	0.562164	2.17e-36																SESN1	0.277546	0.006686				NDUFAF3	0.470501	4.76e-20
															ZNF708	0.945192	0	ATP6V0E1	0.300329	1.66e-12	BHLHE40	0.5609	4.68e-17																PDCD2	0.277152	1.62e-05				PFDN2	0.469598	5.84e-11
															MGAT5	0.943448	0	C4orf3	0.300205	2.06e-06	SEPTIN7	0.56075	2.74e-99																SMIM19	0.275954	0.000416				LYST	0.468191	4.41e-09
															CYP20A1	0.943349	0	DBI	0.299876	9.06e-06	SYNE2	0.559644	7.88e-23																KAT6B	0.273483	3.41e-07				H2AZ2	0.467518	2.18e-11
															SFSWAP	0.943322	0	TMEM147	0.299756	4e-09	CPT1A	0.557933	4.23e-26																DGKZ	0.273448	0.001142				TMED9	0.466235	3.8e-13
															TMEM131	0.941763	0	ATP5F1C	0.299471	1.8e-07	FBXO6	0.554644	2.46e-66																RPE	0.273164	2.72e-13				CDIP1	0.465542	2.13e-12
															TRIM38	0.941666	0	CYB5R3	0.297954	0.008962	PPP2R2B	0.553337	5.9e-32																LY6E	0.272561	2.12e-21				MIR155HG	0.46481	0.045551
															GRAP2	0.941559	0	PDCL3	0.297609	0.00595	ANXA2	0.552611	3.19e-19																IER2	0.272192	0.00019				MPC2	0.464253	5.85e-05
															SRRM2	0.940864	0	CMC2	0.297525	3.6e-05	CD99	0.549892	1.51e-67																CDK9	0.271513	1.58e-06				NDUFB3	0.464022	1.21e-14
															CHD1	0.939953	0	SIT1	0.297345	1.73e-23	B4GALT1	0.549002	4.28e-10																HAGHL	0.270938	7.98e-11				SF3B6	0.463798	3.51e-10
															CD28	0.939224	0	POLR2K	0.296881	0.000105	HEG1	0.548721	3.09e-37																SMAD5	0.270584	1.88e-16				RNF213	0.461827	5.04e-10
															KDM5A	0.939158	0	R3HDM4	0.296194	9.25e-07	CEBPB	0.548518	3.21e-36																SNAP29	0.270509	1.85e-13				TBCB	0.460651	8.07e-06
															CCNH	0.938984	0	UBE2L3	0.295364	3.98e-06	SLA2	0.548145	7.31e-38																PEAK1	0.269415	1.64e-11				HSPE1	0.460637	1.36e-05
															USP3	0.93721	0	LAIR1	0.294866	1.25e-15	AC010186.4	0.547131	5.05e-104																RRBP1	0.268978	1.45e-12				TNIP3	0.460144	8.02e-07
															PPP1R3E	0.937031	0	TBC1D10C	0.294631	1.02e-16	LY6E	0.545623	2.79e-95																CST7	0.268854	2.11e-93				TAX1BP1	0.458366	1.91e-14
															CERK	0.936805	0	AC015911.11	0.294548	0.001554	SERF2	0.545304	1.91e-149																SPTLC2	0.268767	1.22e-09				LSP1	0.455603	0.00072
															INO80D	0.935509	0	BUD31	0.291589	0.001667	HMOX2	0.543854	4.49e-57																TMED1	0.268216	2.03e-08				NDUFS6	0.45537	7e-12
															SENP6	0.93527	0	REX1BD	0.291143	8.4e-10	YWHAZ	0.542097	2.79e-90																RASA1	0.267745	2.86e-09				ACOT9	0.454245	2.29e-17
															THEMIS	0.934965	0	COX8A	0.289648	0.000443	RPA2	0.541967	2.91e-61																AC004687.1	0.266772	0.001584				HSD17B10	0.454071	4.63e-12
															CHD3	0.934814	0	PSMB6	0.289638	0.000285	TRGV9	0.540535	9.09e-126																FIS1	0.265875	0.004698				ZFP36	0.453754	3.03e-09
															PRRC2C	0.934367	0	FERMT3	0.289567	8.77e-05	POLR2G	0.539906	5.18e-65																CD300C	0.265794	1.31e-54				SAP18	0.453614	1.58e-10
															PPP2R5C	0.933014	0	PTGER2	0.287452	0.0451	PIM1	0.539904	3.13e-12																ATP5F1B	0.265733	8.16e-08				IFI35	0.453582	4.18e-12
															NSD3	0.932936	0	DSTN	0.287353	0.001208	AP2A1	0.537896	3.02e-50																PDZD8	0.265677	0.00105				PGK1	0.453426	8.6e-07
															TSHZ2	0.93293	0	NDUFA6	0.286645	0.000106	HSPA1A	0.537788	1.49e-09																PLEKHG3	0.265038	1.03e-09				COPZ1	0.452962	1.89e-18
															KDM2A	0.932642	0	FKBP1A	0.284243	0.00029	MRPL10	0.536413	3.38e-24																GPR68	0.265003	1.37e-11				CIB1	0.452033	1.09e-08
															WWP1	0.931405	0	NDUFS7	0.283799	3.48e-06	MIEN1	0.536168	1.89e-48																SLC50A1	0.264906	2.42e-07				GATA3	0.451762	1.35e-18
															PRKCH	0.931045	0	COX7B	0.283164	0.002251	SETD3	0.535933	1.06e-60																CARD19	0.264115	0.000915				ATP5PF	0.45118	7.35e-14
															PRDM2	0.930884	0	MAGOH	0.282821	2.81e-07	HSPA6	0.535657	1.46e-14																MAT2A	0.263908	0.000693				MAPKAPK3	0.45109	5.59e-14
															LDLRAD4	0.930231	0	RAB8B	0.281138	0.046013	INPP5D	0.534386	6.62e-36																HBP1	0.263805	0.00019				SQSTM1	0.45103	1.84e-22
															PTAR1	0.929887	0	RBMS1	0.279328	6.35e-06	LMO4	0.533233	9.14e-48																PITPNM2	0.263706	1.5e-07				TFRC	0.450586	3.56e-38
															VPS13A	0.929574	0	ANAPC11	0.27922	0.002039	ABHD2	0.533123	1.2e-49																STARD7	0.263527	5.51e-08				LINC01588	0.449528	3.24e-22
															SEMA4D	0.929216	0	SMCHD1	0.278549	4.65e-17	NRROS	0.533106	6.66e-61																DPYD	0.26338	6.35e-08				C16orf87	0.449384	2.82e-24
															NIN	0.92839	0	GPR174	0.277768	0.021598	IFI16	0.532772	6.5e-46																ENO1	0.262938	9.46e-06				GABPB1	0.449174	6.27e-17
															INPP5D	0.925927	0	SNX10	0.277301	2.53e-06	ZFP36	0.531941	7.71e-07																SSBP2	0.262614	0.002844				SNRPG	0.447767	4.13e-06
															HIVEP2	0.925683	0	COX6A1	0.277122	5.77e-14	ADAMTS1	0.531519	2.66e-92																LIMD2	0.262408	0.000474				SNRPB	0.446769	1.64e-10
															ARAP2	0.924769	0	SSNA1	0.277039	0.007504	PYCARD	0.531227	5.08e-54																NAALADL1	0.262247	2.03e-07				LAP3	0.446249	1.85e-14
															ETV6	0.924698	0	GNG5	0.277006	6.91e-05	PARP15	0.531217	1.15e-38																PDHA1	0.261957	7.69e-05				FAM104A	0.445633	1.03e-19
															TASOR2	0.92452	0	PPIB	0.276231	8.26e-21	YES1	0.530893	7.49e-69																APOBEC3G	0.261673	5.84e-27				SDF2L1	0.445278	0.04953
															GOLGB1	0.924119	0	IAH1	0.273567	0.010115	FCGR2B	0.530186	2.42e-96																UTRN	0.261466	3.1e-10				SOCS3	0.44393	3.44e-23
															STT3B	0.923888	0	DCTN3	0.272744	0.011968	PAXX	0.530157	1.62e-42																CCT6A	0.261378	4.58e-05				ATP5F1E	0.443681	3.24e-15
															SPEN	0.922924	0	C9orf78	0.271417	1.85e-10	STAT4	0.528726	5.01e-42																GTF3A	0.260934	1.36e-05				H2AZ1	0.443595	4.59e-15
															ZZEF1	0.922428	0	PUF60	0.270123	1.97e-07	AKAP13	0.528269	4.07e-30																RTF2	0.260784	0.00468				NDUFC1	0.442568	1.17e-24
															ZNF83	0.920822	0	SAR1A	0.269844	8.59e-05	EIF4G3	0.52802	2.47e-46																SNX14	0.260769	1.74e-07				ARF1	0.442445	1.81e-07
															STAT5B	0.92011	0	MGAT4A	0.269083	0.000647	TSPAN2	0.527238	2.24e-25																PINK1	0.260577	2.31e-09				EML2	0.441552	7.07e-19
															ARID2	0.919381	0	ARF4	0.26889	0.006492	STK26	0.527004	6.61e-51																CUX1	0.260492	5.08e-06				HSPB1	0.441535	9.36e-23
															DICER1	0.918837	0	MPC1	0.268104	0.000133	SLC27A3	0.52674	1.53e-43																ARFGAP3	0.259491	0.002443				ELOVL5	0.441309	2.26e-21
															DUSP16	0.91699	0	PSMB10	0.264786	1.42e-10	NUCB1	0.526418	1.42e-46																SLC9A3R1	0.259363	0.001016				SCAND1	0.440443	6.43e-08
															DYRK1A	0.916755	0	PBDC1	0.26392	4.49e-05	RNPEPL1	0.526018	1.61e-27																KRI1	0.25909	0.015534				SNRPC	0.440403	1.52e-19
															TRIM14	0.916737	0	SNRPB2	0.263726	6.56e-09	PRKACB	0.524803	3.33e-48																STK38	0.257702	0.01426				GCHFR	0.440325	1.44e-12
															CELF1	0.916581	0	ARL2BP	0.263715	4.24e-05	ARIH2	0.52423	3.07e-28																SRP72	0.257581	0.011728				MRPL57	0.440201	5.42e-12
															KLF12	0.915833	0	MICOS13	0.262364	5.09e-10	ST8SIA6	0.524194	5.38e-67																DUSP10	0.257478	9.13e-15				GNAS	0.440155	2.74e-11
															TAOK1	0.913644	0	GADD45GIP1	0.261999	2.07e-09	RNF213	0.523551	6.87e-39																GPR108	0.25699	0.005285				NPTN	0.439963	2.61e-26
															BOD1L1	0.913262	0	UTY	0.26127	0.009699	PCSK5	0.52279	5.21e-95																GCDH	0.256789	9.79e-05				PPP2R1A	0.439663	2.59e-17
															USP48	0.913072	0	PIN1	0.259747	1.31e-05	LRP10	0.521212	4.97e-38																HLA-B	0.256734	2.55e-05				OCIAD2	0.439087	1.76e-11
															GPATCH2L	0.912518	0	TRAPPC1	0.258912	0.000216	AGK	0.520816	9.64e-43																ABCF1	0.256507	0.004856				PAIP2	0.437966	1.35e-05
															TTC3	0.91241	0	HSP90AB1	0.258592	4.21e-16	ATP6V0D1	0.520677	2.01e-38																OGFRL1	0.256502	1.72e-09				POLR2K	0.437305	5.1e-14
															AC245297.4	0.912023	0	HTATSF1	0.258403	6.77e-08	GLRX	0.51984	1.22e-61																GMCL1	0.256243	0.001989				POLR2E	0.436905	3.58e-10
															TNRC6A	0.911543	0	ARF5	0.257177	0.003746	PLAAT3	0.519758	6.13e-54																GALE	0.256197	9.04e-08				ALYREF	0.436446	2.14e-14
															ETS1	0.910984	0	SERPINB9	0.257076	0.006445	STX8	0.518994	3.32e-50																MIR181A1HG	0.256163	1e-07				PPP4C	0.435954	4.28e-09
															TRIP12	0.910837	0	LSP1	0.257058	8.72e-23	GNG5	0.518852	2.59e-36																DNAJB11	0.25612	3.62e-06				REXO2	0.435792	3.12e-18
															FBXL20	0.910558	0	SS18L2	0.256999	0.002803	FBXW5	0.517897	2.48e-28																INPP5D	0.254656	1.58e-09				GABARAPL2	0.435167	2.71e-09
															MIATNB	0.909035	0	RNF181	0.253676	0.007901	RAB1B	0.517261	1.36e-38																SND1	0.254625	0.000718				ATP5F1B	0.434409	1.15e-06
															ABCC1	0.908281	0	CMTM3	0.253082	1.6e-05	POLR3GL	0.516364	6.07e-37																EIF5	0.254153	0.036432				ATP5F1D	0.433369	6.54e-19
															SLC16A1-AS1	0.906325	0	HMOX2	0.25284	6.5e-07	RASGRP2	0.515362	1.58e-30																DIP2A	0.253841	1.17e-06				SF3B5	0.433218	3.77e-05
															UHRF2	0.905888	0	SEM1	0.2522	0.00334	ASAH1	0.51475	3.61e-60																CTDSP1	0.253561	8.3e-07				UBB	0.433162	2.58e-10
															NBPF15	0.905803	0	MT1X	0.252192	1.26e-08	ARRB1	0.514687	3.74e-78																COX16	0.253144	0.010372				CLTB	0.431204	2.75e-14
															DDX39B	0.903905	0	TRAM1	0.251966	8.71e-07	UCHL5	0.512886	2.41e-47																ADH5	0.252435	2.58e-05				SRA1	0.42996	1.52e-15
															CHORDC1	0.903862	0	LSM2	0.251804	1.97e-07	CALR	0.512778	1.23e-82																SKAP2	0.25227	2.17e-22				TLK1	0.428536	2.43e-22
															ATRX	0.902766	0	RABGAP1L	0.251358	0.005523	PTPRA	0.512768	4.29e-32																YWHAQ	0.251575	7.46e-12				TTN	0.428446	1.58e-47
															ERN1	0.902396	0				RFTN1	0.511257	2.05e-42																PRKCD	0.250904	3.24e-12				HLA-C	0.428343	0.005525
															SREK1	0.902203	0				DDOST	0.511103	1.5e-60																MAPK1	0.250174	1.56e-10				TBC1D8	0.425792	5.07e-83
															VPS13D	0.901049	0				COLQ	0.509719	1.64e-74																						FURIN	0.425529	1.63e-05
															ESYT2	0.901013	0				BNC2	0.509638	3.93e-91																						FAM177A1	0.423273	2.38e-09
															FAM172A	0.900461	0				RAMP1	0.509135	1.33e-107																						ADTRP	0.421296	5.61e-46
															RERE	0.900297	0				RBM39	0.508353	1.36e-49																						TAB2	0.421052	2.74e-18
															RNF216	0.900015	0				ETS1	0.507123	0.046869																						JAK1	0.420646	3.41e-12
															CEMIP2	0.899273	0				LPGAT1	0.506234	6.75e-43																						ADI1	0.420418	6.32e-29
															EP400	0.898953	0				KCTD10	0.505191	3.02e-65																						COX6B1	0.420358	7.54e-12
															TRIP11	0.898847	0				TNFRSF1A	0.504682	5.72e-71																						TRIM69	0.420247	1.14e-12
															PAFAH1B1	0.897867	0				ZNF595	0.502767	8.15e-77																						ARF5	0.419269	2.03e-12
															ZNF431	0.897805	0				MGAM	0.502005	3.46e-76																						GRINA	0.419233	1.28e-41
															FAM102A	0.89712	0				LGR6	0.501373	2.75e-66																						MRPL52	0.418763	5.95e-17
															RBM26	0.896327	0				VPS26B	0.500668	6.79e-32																						MCL1	0.418407	9.42e-11
															CD47	0.894743	0				NFATC3	0.500074	2.66e-33																						ACTN4	0.418278	0.000222
															CPSF6	0.892854	0				RIPOR2	0.499864	4.14e-40																						WDR1	0.417785	5.66e-14
															ITPR1	0.892529	0				HSPA1B	0.499652	2.17e-16																						TULP4	0.417486	1.02e-18
															ITPKB	0.892114	0				SKAP2	0.499534	2.75e-35																						HNRNPK	0.417369	9.28e-17
															MLLT3	0.891979	0				PSME1	0.49929	9.18e-84																						CNIH1	0.417137	6.38e-25
															AC008105.3	0.890888	0				TPM3	0.497739	7.74e-97																						MT1E	0.416216	1.21e-06
															ATG16L2	0.889478	0				SYAP1	0.497467	1.83e-14																						TAP1	0.415769	1.62e-09
															FNDC3A	0.888433	0				PRKX	0.496497	2.28e-07																						MYL6B	0.415433	3.7e-14
															NUP210	0.888236	0				RAB27B	0.496473	3.34e-62																						IL2RG	0.415273	3.28e-07
															HNRNPLL	0.88771	0				CARD11	0.49631	3.49e-33																						ANXA7	0.415246	1.41e-16
															HELB	0.886931	0				H3-3A	0.495913	8.03e-136																						SEC61G	0.414893	8.63e-07
															TRRAP	0.886867	0				WIPF1	0.495401	8.68e-34																						LDLRAD4	0.414731	6.05e-10
															TIA1	0.886226	0				ST3GAL4	0.49462	1.4e-81																						SERBP1	0.414724	5.18e-11
															RASA1	0.886204	0				SLAMF6	0.494327	1.04e-09																						NSF	0.414288	3.87e-20
															GON4L	0.885915	0				CYCS	0.493563	7.19e-29																						HPRT1	0.414059	2.22e-07
															CHD6	0.884531	0				BRD7	0.493493	8.01e-32																						USP12	0.413257	4.46e-23
															ERICH1	0.883943	0				APLP2	0.49234	1.01e-52																						METTL8	0.413082	1.68e-12
															ZNF91	0.883636	0				NEAT1	0.491891	1.91e-12																						TTC39C	0.412729	5.12e-11
															MSL3	0.883172	0				XIST	0.4906	1.95e-12																						CUTA	0.41207	3.46e-14
															PHF20L1	0.882914	0				SAMHD1	0.490122	2.82e-36																						ATP5MG	0.411647	4.06e-05
															STAT3	0.882849	0				GNB2	0.487962	3.26e-38																						WNK1	0.411476	1.24e-14
															ZNF141	0.882487	0				RAB7A	0.487873	1.5e-43																						NUTF2	0.41147	8.22e-13
															RBMS1	0.882342	0				AC005332.4	0.487615	8.74e-41																						SELENOK	0.411056	1.08e-08
															LINC01578	0.881681	0				CDC42	0.487475	9.65e-69																						NEDD9	0.410649	1.21e-08
															CAPN7	0.881114	0				BTN3A1	0.485527	1.87e-20																						RBM8A	0.410402	2.74e-08
															TAF1D	0.881114	0				PLCB1	0.485274	5.13e-52																						COX6C	0.409933	9.89e-06
															BRAF	0.881083	0				EIF3G	0.484989	4.51e-90																						AP2S1	0.409621	1.91e-13
															ASCC3	0.880229	0				ARHGAP26	0.484641	2.28e-19																						TMEM14C	0.408839	0.000469
															GUSBP11	0.879617	0				LINC01278	0.483644	5.72e-66																						FIS1	0.40863	4.88e-11
															SF3B1	0.879433	0				SLA	0.483631	4.36e-13																						CD79A	0.407513	4.58e-51
															SLC12A6	0.87699	0				SLC16A3	0.483514	6.97e-43																						LCK	0.407094	2.06e-12
															SACM1L	0.876647	0				CD2BP2	0.483161	3.27e-35																						CCDC71L	0.406965	4.09e-17
															STIM2	0.876607	0				FYN	0.482113	8.15e-29																						UBE2B	0.406945	5.33e-16
															ERAP2	0.876166	0				PITPNC1	0.480631	4.5e-39																						NDUFAB1	0.406223	1.04e-08
															UBR5	0.876149	0				SUPT4H1	0.480106	7.97e-23																						TNFRSF25	0.405444	5.7e-19
															PURA	0.876092	0				CISD3	0.478511	7.57e-60																						IER5	0.405292	8.33e-13
															EHMT1	0.874124	0				MAT2B	0.477214	1.37e-41																						UQCR11	0.404622	1.38e-12
															SLFN5	0.873185	0				MAP1LC3B	0.477043	1.16e-31																						AURKAIP1	0.40446	1.42e-10
															PHF14	0.87308	0				IQSEC1	0.47648	3.3e-20																						PHF19	0.402798	5.2e-08
															YIPF4	0.871031	0				SYNGR1	0.476396	6.83e-93																						TANK	0.402579	2.06e-05
															H2AC6	0.870883	0				IDS	0.476208	3.26e-12																						CMTM7	0.402169	5.09e-30
															USP47	0.870056	0				NAPA	0.475791	4.25e-37																						NDUFA2	0.401913	5.44e-10
															HELZ	0.868043	0				DTNBP1	0.475592	4.79e-53																						ECI1	0.401687	4.42e-15
															CDK17	0.868027	0				CCDC28B	0.475517	7.55e-67																						GADD45B	0.401189	0.000125
															DLG1	0.867785	0				NEIL1	0.475414	1.04e-73																						ARPC3	0.400818	0.000944
															YTHDC2	0.867709	0				SUSD1	0.475281	2.28e-56																						YWHAZ	0.400623	2.65e-06
															AKNA	0.867162	0				SORL1	0.47436	8.35e-59																						DNAJC15	0.399511	1.04e-12
															SPG11	0.865883	0				KLHDC4	0.473976	2.86e-38																						NDUFB7	0.399392	3.89e-10
															EPB41	0.865069	0				TAOK3	0.4733	3.03e-34																						SNX5	0.399278	6.03e-22
															STAT2	0.864714	0				IDI1	0.473193	3.33e-24																						RNF181	0.399168	3.02e-11
															AP1G1	0.864394	0				CXCR1	0.472295	1.02e-85																						CDKN1B	0.399135	8.96e-15
															TCF12	0.863364	0				GADD45B	0.471407	4.43e-09																						UBE2L6	0.398416	3.06e-11
															SSBP2	0.86313	0				ZBTB44	0.471384	1.79e-29																						CDKN2A	0.398196	8.71e-06
															ATXN2	0.861557	0				COPE	0.471327	7.22e-14																						CYCS	0.397536	2.53e-07
															MAP3K1	0.860804	0				ADAM10	0.470682	4.07e-37																						KDM5B	0.397249	3.85e-14
															C1RL	0.86042	0				GAB3	0.470361	1.36e-25																						CHCHD1	0.397208	4.33e-08
															ITPR2	0.860175	0				GALC	0.468865	1.26e-32																						CIRBP	0.397001	3.18e-17
															CCDC14	0.859645	0				APOL6	0.468311	1.98e-41																						MIIP	0.396935	8.75e-18
															CRTC3	0.85964	0				SIGIRR	0.468189	4.94e-46																						LAMTOR5	0.396607	1.28e-10
															GPBP1	0.8593	0				MAP2K2	0.467809	5.52e-34																						SFT2D1	0.395015	5.64e-20
															CWF19L2	0.859062	0				BPGM	0.466924	5.37e-37																						ATP13A3	0.394569	1.36e-16
															DYRK2	0.859058	0				FAM117A	0.465519	1.09e-19																						NDUFB2	0.392993	0.011253
															SFXN1	0.858973	0				WDR45	0.465505	1.64e-26																						CTSZ	0.392976	4.87e-33
															ZAP70	0.856182	0				HELZ	0.465453	9.98e-28																						ADAT2	0.392395	6.93e-27
															ANKRD10	0.856034	0				CAPN15	0.465326	8.79e-36																						CPA5	0.392007	8.83e-20
															MYO9B	0.85564	0				PAFAH2	0.464509	9.53e-52																						PCK2	0.391979	2.62e-11
															ARID4B	0.855599	0				CSK	0.463733	2.6e-67																						LMAN1	0.391977	6.62e-13
															TBC1D4	0.855478	0				PTGER4	0.463619	0.000934																						ELAVL1	0.391081	6.3e-11
															OIP5-AS1	0.854598	0				RBM38	0.463057	4.92e-30																						PLPP5	0.39086	4.74e-19
															UBE2G2	0.854552	0				TADA3	0.462609	7.97e-40																						EIF3I	0.390446	7.47e-16
															PRKCQ-AS1	0.854015	0				SYTL2	0.461921	2.78e-23																						MRPL41	0.390294	1.37e-05
															ZNF493	0.850377	0				INPP4A	0.461306	1.98e-36																						DCPS	0.389966	9.34e-08
															STX17	0.85031	0				CSNK1D	0.460265	2.87e-24																						CTNNA1	0.389942	3.52e-20
															UBR4	0.849041	0				POLR2L	0.459476	6.06e-49																						BSG	0.389784	0.000138
															TLK1	0.848807	0				FLI1	0.459211	2.12e-22																						ACTR3	0.389154	0.007707
															PTEN	0.848253	0				MIB2	0.458938	2.17e-31																						CLTA	0.38915	9.03e-19
															KIAA2026	0.847889	0				ARF1	0.458755	2.04e-34																						POLR2L	0.389133	2.13e-07
															ZNF33A	0.847073	0				CMKLR1	0.45859	4.86e-69																						PSMB2	0.387914	2.86e-12
															UPF2	0.846727	0				IL12RB1	0.458382	1.26e-22																						TMEM154	0.387862	1.02e-28
															SYTL3	0.846523	0				RNF130	0.457937	9.42e-52																						SUMO1	0.387845	6.97e-15
															HECTD1	0.846388	0				H1-4	0.457199	3.95e-11																						IL12RB1	0.386497	1.23e-17
															STAMBPL1	0.845681	0				TLE4	0.456517	2.2e-20																						RAN	0.386463	3.99e-05
															ATP2B4	0.845197	0				APOBR	0.456001	2.37e-36																						TRBC1	0.386288	0.001535
															SMAD2	0.84469	0				VPS26A	0.455971	1.12e-18																						JUN	0.386263	0.010375
															KIAA0319L	0.843807	0				HSPA5	0.454619	1.47e-37																						LSM2	0.385486	1.02e-08
															UBR2	0.842646	0				UBE2E3	0.453316	4.21e-32																						GET3	0.385263	0.000126
															GLCCI1	0.841924	0				DHRS3	0.451231	7.32e-43																						PSMC4	0.385041	1.79e-11
															PRKCQ	0.841611	0				PGAM1	0.450992	4e-28																						CD83	0.384421	3.38e-25
															PIKFYVE	0.839383	0				NDUFV1	0.450079	1.81e-29																						GNA15	0.384015	5.47e-22
															DENND11	0.839318	0				RRAS2	0.450015	1.01e-35																						TRBC2	0.38165	2.26e-08
															MTERF4	0.838365	0				DDX5	0.449592	6.94e-18																						NAB1	0.380741	1.48e-15
															PRPF38B	0.838074	0				VPS16	0.449086	2.55e-36																						GRSF1	0.380376	1.03e-22
															TTC39C	0.837258	0				MAF1	0.448331	2.3e-35																						RARA	0.37965	5.04e-11
															LRCH3	0.835941	0				EMP3	0.44718	1.54e-47																						ACTG1	0.379364	4.41e-20
															SAMD9L	0.83593	0				PPIB	0.446575	1.08e-78																						REL	0.378957	0.000114
															HECTD4	0.835446	0				YARS1	0.446266	2.08e-15																						ARPC2	0.378748	0.016274
															RAB3GAP1	0.835327	0				RNF115	0.446129	4.27e-11																						VOPP1	0.37864	3.6e-12
															MMP25-AS1	0.834818	0				CPQ	0.445583	3.42e-36																						PARP1	0.378497	9.23e-08
															AFF1	0.834774	0				ACADVL	0.442062	5.22e-16																						SUSD3	0.376907	1.73e-11
															SLC9A9	0.833866	0				TCIRG1	0.441735	2.92e-22																						HIVEP3	0.376802	1.34e-09
															CNTRL	0.833416	0				RNF126	0.441598	5.18e-26																						GNB2	0.376402	2.11e-06
															PIK3R1	0.83334	0				ADAMTS10	0.441564	1.31e-60																						SLA	0.376103	1.77e-07
															NCK2	0.83264	0				CCL4L2	0.441285	2.6e-21																						PTMS	0.375149	6.18e-05
															TXK	0.832599	0				GSTM2	0.440982	7.43e-33																						DESI1	0.374907	2.61e-16
															SON	0.83214	0				BRD2	0.440374	9.45e-10																						SYT11	0.374729	0.0003
															RANBP2	0.831383	0				GOLGA7	0.440167	3.74e-26																						PTMA	0.374142	1.15e-07
															TMEM65	0.830421	0				UPP1	0.439671	1.11e-10																						ATP5MC2	0.373773	3.01e-14
															ST8SIA4	0.829783	0				CYB5B	0.439385	2.31e-36																						REEP5	0.372809	1.72e-10
															IGF2R	0.829369	0				GBP5	0.43876	7.77e-25																						TMEM179B	0.372676	3.45e-06
															THEM4	0.829261	0				ZFP36L2	0.437501	1.56e-21																						OTUD5	0.37239	1.66e-11
															TMEM259	0.829199	0				CAPN1	0.436721	7.01e-19																						SRSF2	0.371035	0.00377
															PPP4R3A	0.829146	0				CYFIP2	0.436448	5.29e-22																						RAB10	0.369671	1.55e-15
															FAM133B	0.828843	0				RAC1	0.436133	1.42e-44																						TCEA1	0.369572	0.001045
															TRIM22	0.828837	0				ATP2B4	0.435909	3.22e-23																						FCRL3	0.369483	2.45e-32
															RIC1	0.828508	0				S1PR1	0.434976	2.66e-11																						FAM174C	0.369097	1.6e-10
															LTBP3	0.828434	0				TENT5A	0.433295	7e-41																						CASK	0.367493	5.42e-25
															PUM2	0.82802	0				SNTB2	0.43318	5.68e-21																						TMEM258	0.366882	4.51e-09
															KMT2E	0.827563	0				UHMK1	0.433094	2.83e-36																						ORMDL2	0.366764	2.34e-07
															SP140L	0.827367	0				CCDC88C	0.433062	8.41e-21																						HDAC7	0.366104	1.71e-25
															SGMS1	0.827234	0				ADGRE2	0.432584	3.08e-11																						CMC2	0.365528	0.014819
															DCAF5	0.826692	0				ZFAND3	0.430501	2.22e-18																						G3BP2	0.363773	2.42e-05
															ZNF862	0.826225	0				BZW1	0.430391	9.53e-37																						IRF5	0.363253	1.6e-25
															IRAK4	0.825199	0				MAN1A1	0.430339	2.59e-26																						IDI1	0.362877	0.006238
															BTAF1	0.825126	0				CYRIA	0.429179	1.03e-48																						S100A6	0.362822	0.000625
															STAG3L5P-PVRIG2P-PILRB	0.823112	0				PTPRJ	0.428886	2.14e-19																						ATP5F1C	0.362724	1.24e-14
															NAP1L4	0.822982	0				CELF2	0.428865	3.42e-23																						AKIP1	0.362699	6.09e-10
															SMG6	0.822615	0				KLRG1	0.42819	1.65e-13																						FTH1	0.362004	1.05e-12
															BBX	0.822329	0				MOB1A	0.428017	6.04e-23																						STARD7	0.361511	1.12e-15
															TNKS	0.822143	0				ZNF276	0.426502	1.83e-24																						FHL3	0.361396	5.28e-10
															SKAP1	0.82211	0				GBP4	0.426287	2.23e-26																						ZC3H12D	0.361282	3.96e-34
															AFF4	0.820644	0				TINF2	0.425335	2.37e-20																						MIF	0.36127	1.32e-09
															NCKAP1L	0.819599	0				RRBP1	0.42425	1.64e-26																						ITPA	0.360762	7.87e-07
															EMB	0.819327	0				CASP8	0.423395	2.37e-20																						DPY30	0.359305	6.54e-07
															INTS6	0.819267	0				UFC1	0.422509	5.24e-32																						MAN1A2	0.359021	1.03e-19
															SLC2A3	0.818832	0				TAPBP	0.421813	2.72e-24																						EMC6	0.358388	2.9e-17
															BDP1	0.818433	0				KIR2DL3	0.421639	6.92e-57																						EIF4G2	0.357986	8.15e-11
															STK38	0.817556	0				ATP5ME	0.420673	1.77e-11																						NBDY	0.357928	3.39e-06
															SLC30A7	0.817285	0				GNS	0.420614	1.8e-25																						CSRNP1	0.357435	5.23e-16
															PITPNC1	0.817117	0				CBLB	0.419952	3.65e-22																						TERF2IP	0.357009	1.21e-08
															XPO1	0.817068	0				GPAA1	0.419898	8.58e-41																						TMX1	0.356048	5.95e-11
															STK17B	0.816059	0				NPRL2	0.419629	1.5e-35																						PTPN1	0.35599	9.4e-07
															BACH2	0.816035	0				SNRPB	0.419199	1.35e-29																						LIMS1	0.355873	2.16e-23
															IRF3	0.81584	0				TAP1	0.419126	1.4e-17																						IAH1	0.354283	4.19e-08
															ST6GAL1	0.81578	0				VAMP8	0.418858	3e-67																						ZNRF2	0.35411	1.82e-10
															MDN1	0.813045	0				PAIP2	0.417942	3.37e-36																						UQCRFS1	0.353867	1.36e-12
															MAF	0.812807	0				LMAN2	0.416797	4.19e-35																						DGUOK	0.353738	8.6e-09
															TRIM33	0.812513	0				RAB8A	0.416621	9.37e-38																						ATP6V0B	0.353721	1.41e-21
															SMAD3	0.812124	0				TMED9	0.416479	8.11e-34																						MAP4K1	0.352945	3.17e-06
															PRPF3	0.811709	0				PPP3CC	0.416219	4.52e-11																						MRPL23	0.352399	7.6e-13
															MARCHF7	0.810982	0				UBE2L6	0.416167	1.58e-37																						EID1	0.351289	1.2e-15
															TRNT1	0.810556	0				ITGA4	0.4149	4.18e-10																						FOSL2	0.351235	1.19e-05
															ST3GAL1	0.808615	0				TAPBPL	0.413652	6.84e-28																						BANF1	0.350957	2.04e-06
															ITGAL	0.807279	0				TRPV2	0.413632	1.29e-17																						OST4	0.350392	8.34e-07
															EDEM3	0.806681	0				PLCL2	0.413403	8.59e-23																						CCNG2	0.350375	2.06e-19
															SMURF2	0.806133	0				ATP6V0C	0.412756	1.67e-09																						CREB3L2	0.349965	1.12e-16
															KATNBL1	0.806092	0				CYB561D2	0.41189	5.68e-25																						CCDC32	0.349649	4.35e-13
															SPAG9	0.802731	0				GSE1	0.411651	8.41e-36																						MDH1	0.349185	3.79e-09
															TARS3	0.801998	0				BANF1	0.41072	1.07e-57																						MAPK1IP1L	0.348019	8.55e-11
															CLK4	0.800806	0				CDK17	0.410659	7.21e-17																						DAZAP2	0.347245	2.79e-12
															TECPR1	0.800353	0				DNAJC1	0.410395	1.07e-20																						LAPTM4A	0.347093	1.37e-12
															TSPYL2	0.800074	0				RGS19	0.409837	2e-28																						PSMD11	0.346673	7.75e-15
															ANGEL2	0.799783	0				PALLD	0.408769	1.36e-59																						NFE2L3	0.346626	7.39e-23
															AHCTF1	0.799769	0				EIF4EBP2	0.408287	2.06e-16																						IFI27L2	0.346266	0.003058
															MAPK8IP3	0.798245	0				PSTPIP2	0.407593	1.79e-32																						PPA1	0.345885	5.34e-17
															ALG13	0.797052	0				LAIR1	0.407547	6.39e-79																						PTPN22	0.344866	1.72e-07
															PDE4B	0.796951	0				TRAPPC1	0.407397	2.74e-67																						IGFLR1	0.344502	2.7e-09
															SEC24B	0.796899	0				USB1	0.406546	1.22e-35																						XRCC5	0.344157	1.67e-08
															LINC01550	0.796558	0				FURIN	0.406245	6.37e-40																						TMSB4X	0.343392	0.001503
															MYSM1	0.796096	0				RAB11FIP1	0.405841	3.06e-33																						MSI2	0.343014	5.94e-18
															IVNS1ABP	0.795805	0				DNAJB6	0.405298	4.29e-18																						ARPC5L	0.342947	8.36e-06
															CENPC	0.794948	0				SACM1L	0.404363	4.11e-28																						ADRM1	0.342843	3.47e-08
															SMC5	0.79372	0				CALCOCO1	0.404221	3.79e-14																						VIM	0.342441	0.028521
															DNAJB14	0.793636	0				WIPI1	0.404076	1.48e-41																						NCOA3	0.342286	3.37e-18
															AL645568.1	0.793588	0				ATP1B3	0.404	4.58e-11																						KDM6B	0.342132	3.85e-10
															IPCEF1	0.792709	0				SLC20A1	0.40349	5.57e-10																						TRAF2	0.342131	3.77e-08
															FAM13B	0.792617	0				C1orf174	0.401801	1.96e-30																						HMGN1	0.341939	1.45e-09
															IL17RA	0.791275	0				APOBEC3C	0.401039	6.38e-13																						WASHC3	0.341759	1.61e-10
															RASGRP1	0.791138	0				SNRK	0.400969	7.96e-26																						ECHS1	0.341364	4.55e-10
															FCHSD2	0.790933	0				NCOA1	0.400871	5.05e-28																						NDUFA1	0.341287	6.66e-07
															WNK1	0.789882	0				ATOX1	0.400438	2.33e-33																						TSPO	0.341116	1.85e-05
															PIAS1	0.789604	0				WDR1	0.400358	3.4e-29																						JMY	0.340788	5.49e-08
															CCAR1	0.789062	0				PSMA6	0.40023	2.99e-11																						NDUFB6	0.340009	1.5e-11
															EP300	0.788341	0				ENPP5	0.399346	1.6e-51																						PSMC5	0.339887	3.44e-14
															LEF1	0.788273	0				BST2	0.3992	5.62e-77																						NDUFB1	0.339726	1.24e-15
															USP8	0.788023	0				PDIA4	0.398157	9.71e-29																						IRF4	0.339698	1.97e-26
															ARHGEF7	0.787505	0				DBNL	0.397979	8.22e-23																						TRAF3	0.339055	1.13e-25
															ZCCHC7	0.786942	0				CASP4	0.396945	2.19e-14																						PSMB7	0.33885	2.67e-05
															PDCD6IP	0.786354	0				SBK1	0.396602	3.21e-28																						PPP1R18	0.338705	0.000891
															EWSR1	0.786205	0				RTN4	0.396361	7.68e-33																						AKIRIN2	0.338477	7.77e-12
															DYM	0.785617	0				TMEM181	0.396135	4.25e-16																						EIF1	0.338406	3.02e-10
															RELCH	0.785457	0				ARAP2	0.395964	1.98e-15																						ADK	0.337994	3.59e-23
															ATP2A3	0.785352	0				GNGT2	0.395954	2.4e-44																						SELPLG	0.337849	4.29e-05
															MANEA-DT	0.785219	0				AP2M1	0.39516	2.63e-23																						CCDC124	0.337526	2.77e-06
															CBL	0.785015	0				CYC1	0.395041	5.48e-27																						NDUFS8	0.337188	4.26e-09
															ASXL1	0.784339	0				AHNAK	0.394573	7.61e-38																						PAM	0.337182	3.6e-11
															PLCL2	0.783628	0				RAPGEF1	0.394188	2.15e-07																						TALDO1	0.336542	0.000557
															PPP3CC	0.783124	0				CASP10	0.393915	5.27e-49																						TUBB	0.336398	7.22e-07
															NGLY1	0.782942	0				DIAPH1	0.392827	1.74e-27																						ISOC1	0.335949	8.93e-10
															PIK3C3	0.781802	0				RBBP7	0.392727	1.78e-26																						HDGF	0.335637	2.95e-14
															RASAL3	0.781706	0				SELENOT	0.392677	2.99e-38																						COA3	0.33563	1.42e-10
															STAG1	0.780428	0				ACTR2	0.392257	7.68e-45																						RAB11A	0.335107	1.17e-09
															BORCS5	0.780425	0				COPZ1	0.39128	2.17e-28																						AP2M1	0.334976	4.58e-10
															NEK7	0.780141	0				PSMB8	0.391132	1.3e-45																						LBH	0.33495	3.84e-19
															LARP4B	0.779605	0				ANXA1	0.390261	6.23e-48																						MAT2B	0.333486	3.38e-12
															PCF11	0.779259	0				SYT11	0.389895	4.13e-19																						CKS2	0.33346	0.000411
															SAMHD1	0.778293	0				RAP2B	0.389458	3.64e-17																						PTGES3	0.333234	6.66e-09
															GTF2I	0.778064	0				LINC00861	0.389419	8.66e-83																						SRSF9	0.332699	4.52e-13
															LGALS8	0.777936	0				GABARAP	0.38925	1.89e-15																						HNRNPC	0.332045	1.02e-05
															NCOR1	0.777723	0				HENMT1	0.389234	2.37e-24																						AKR7A2	0.331687	1.95e-10
															NEMF	0.777106	0				SLC38A2	0.389052	0.018746																						CAB39	0.331619	3.64e-17
															MBNL2	0.775981	0				RNF165	0.388078	6.21e-68																						C21orf91	0.330771	7.49e-12
															DELE1	0.775899	0				STK39	0.387954	9.52e-25																						STX11	0.330643	3.36e-12
															ACIN1	0.775772	0				AC108134.3	0.387732	1.28e-40																						RASGRP1	0.330545	5.22e-06
															CLASP2	0.77481	0				CRAMP1	0.387437	9.72e-32																						JOSD2	0.329313	8.48e-08
															HBS1L	0.773459	0				MACF1	0.387187	5.07e-33																						TMEM208	0.328305	1.45e-07
															HIPK1	0.773222	0				TOX	0.387049	9.83e-35																						LAMTOR2	0.327993	1.51e-09
															SAFB	0.772761	0				YWHAQ	0.386981	0.000865																						SGPP1	0.327086	3.67e-12
															MAP3K4	0.772607	0				LIMK1	0.386082	5.13e-32																						MICOS10	0.326488	7.69e-07
															MYO5A	0.772515	0				LGALS9B	0.384808	9.05e-93																						SNRPD1	0.325804	8.26e-06
															UBAC2	0.772422	0				ADAP1	0.38473	1.75e-33																						DBI	0.325736	4.44e-15
															SFPQ	0.772121	0				NDUFA12	0.384064	1.27e-39																						MRPS34	0.325591	2.88e-12
															KLC1	0.771633	0				TMBIM1	0.383595	1.74e-08																						SH3BGRL3	0.325539	9.35e-28
															CEP95	0.771632	0				PPP2R1A	0.383569	2.12e-30																						RAB7A	0.325264	7.76e-09
															LPIN1	0.770932	0				CAPZB	0.383511	9.35e-36																						SNX17	0.325219	1.32e-12
															GABPB1-IT1	0.770478	0				MYDGF	0.383246	1.54e-32																						EIF2AK2	0.325063	0.00715
															ARHGAP5	0.770017	0				NFE2L2	0.382557	1.23e-19																						S100A11	0.323843	2.91e-12
															ERCC6L2	0.769656	0				ITPRIP	0.381362	3.74e-26																						PAFAH1B3	0.323444	1.34e-07
															SAMD9	0.769339	0				PPP2R5A	0.381273	2.62e-20																						UNC119	0.323321	7.31e-17
															CNOT2	0.769307	0				ARRB2	0.380971	8.3e-10																						TTC7A	0.322959	1.38e-12
															TMEM165	0.769283	0				WASF2	0.380542	8.76e-17																						NFYC	0.322467	2e-12
															PACS1	0.769072	0				MIF4GD	0.380211	7.08e-23																						CALM2	0.32162	1.16e-11
															ILF3	0.768965	0				ENSA	0.378727	1.45e-18																						NAGK	0.321264	6.19e-12
															DDX6	0.768646	0				LINC02084	0.378716	8.34e-29																						RAD21	0.320789	1.29e-07
															MGA	0.76853	0				AC245297.4	0.378591	1.54e-19																						PSMB4	0.32016	1.3e-11
															REL	0.767226	0				PPP1R12A	0.378482	2.23e-22																						AIP	0.319422	2.93e-12
															SOAT1	0.766453	0				ANP32A	0.377953	1.19e-31																						UBE2D2	0.319066	1.37e-10
															MRI1	0.766316	0				FDFT1	0.377904	3.73e-12																						SELENOW	0.318827	1.89e-08
															TNFRSF25	0.765311	0				USP11	0.377129	3.77e-23																						PRMT1	0.318816	9.92e-07
															CARD8	0.765123	0				PDGFRB	0.376867	1.43e-68																						GNG2	0.318759	0.000445
															EVL	0.765064	0				CD320	0.37666	4.9e-09																						TMEM160	0.317734	9.5e-11
															USP24	0.764837	0				NEDD9	0.375967	3.98e-22																						PPP1R7	0.317374	3.25e-08
															RAB3GAP2	0.76472	0				ARPC5	0.374553	8.22e-76																						FKBP3	0.317342	0.000855
															ASXL2	0.764705	0				CNOT6L	0.374385	3.29e-09																						RAB11B	0.317138	3.95e-11
															ADK	0.764693	0				IRF2BPL	0.37382	9.42e-27																						PIN1	0.317125	0.000243
															CHMP7	0.764649	0				GET3	0.372982	3.48e-20																						PDCL3	0.317099	1.13e-07
															LCOR	0.764305	0				AKR1B1	0.372566	3.5e-25																						CYC1	0.316965	3.84e-06
															RPS6KA3	0.763927	0				TSC22D4	0.372443	7.03e-16																						UXS1	0.316863	1.06e-34
															FBXW7	0.763333	0				MGAT1	0.372096	4.21e-16																						UBE2I	0.316535	1.57e-11
															PELI1	0.763297	0				DCTN3	0.371467	8.07e-35																						NFAT5	0.316435	1.26e-12
															EPC2	0.762229	0				PAM	0.371465	1.39e-30																						OS9	0.315769	4.05e-10
															GAK	0.7618	0				DENND3	0.370834	1.84e-17																						BUD31	0.315529	7.18e-08
															RNF111	0.761634	0				FTL	0.367804	1.96e-33																						PSMA4	0.315505	1.38e-10
															TBCK	0.761069	0				CCNDBP1	0.367234	7.45e-12																						NDFIP1	0.315142	2.14e-35
															ZC3H6	0.760273	0				LINC02256	0.36657	7.21e-41																						MDFIC	0.315079	7.33e-06
															GPATCH8	0.760178	0				MT-CO1	0.366563	0.000145																						AFTPH	0.314716	4.52e-16
															CTC1	0.760086	0				LAMTOR1	0.366171	3.38e-29																						GNAI2	0.313954	0.000425
															CLDND1	0.759838	0				B2M	0.365624	8.48e-138																						GPX4	0.313914	2.69e-09
															RNF144A	0.759272	0				SMIM14	0.365187	3.66e-23																						CCDC50	0.31376	2.5e-06
															IL4R	0.759123	0				WAS	0.363907	1.99e-28																						ZNF292	0.313499	1.38e-19
															CYP4V2	0.758213	0				PTCH1	0.363848	2.62e-31																						NECAP2	0.31347	4.29e-07
															ITFG2	0.758108	0				ADA	0.363322	3.06e-21																						SNX3	0.313386	2.5e-08
															RIC3	0.758098	0				RC3H1	0.363009	2.67e-14																						IFT27	0.313297	8.88e-11
															KHDC4	0.757782	0				PTPN6	0.363009	2.9e-35																						CTNNB1	0.313286	2.45e-15
															ANKZF1	0.757526	0				ASL	0.362435	7.44e-23																						LAT	0.312845	3.51e-11
															FYB1	0.757222	0				SBF1	0.361844	4.98e-08																						SH3KBP1	0.312655	5.61e-11
															NOL8	0.75641	0				LINC01504	0.361734	9.97e-56																						TNIK	0.312217	1.16e-21
															SGTB	0.756225	0				ABCA2	0.361508	2.72e-12																						TMEM205	0.311938	1.07e-12
															SPTAN1	0.754893	0				AC090152.1	0.360046	8.84e-29																						SP140	0.311803	4.49e-06
															USP25	0.754747	0				HES6	0.359956	1.87e-59																						CHMP5	0.311798	1.12e-06
															SCAPER	0.754166	0				TPI1	0.359779	1.46e-56																						ATP5PD	0.311109	1.06e-08
															NCOA3	0.753956	0				CAPN2	0.359566	0.000525																						NRBP1	0.310656	3.04e-09
															RAPGEF1	0.753763	0				VCP	0.358668	9.6e-06																						C19orf53	0.309849	1.19e-08
															PPP4R3B	0.753053	0				GUK1	0.358482	1.26e-26																						UBE2D3	0.309841	1.13e-05
															ZNF451	0.752717	0				QKI	0.35838	2.84e-29																						ODF3B	0.309817	1.67e-14
															TASOR	0.75194	0				CTSD	0.357374	4.61e-18																						YWHAQ	0.308476	4.76e-10
															ADAR	0.751362	0				DTX3	0.356918	2.31e-30																						TIMM8B	0.307328	4.38e-11
															GNAQ	0.751308	0				SEC11A	0.356788	1.93e-27																						ZDHHC18	0.306698	4.07e-08
															RAPGEF6	0.750821	0				RAB5IF	0.356672	1.34e-18																						DRAP1	0.306573	1.2e-07
															RALGAPB	0.748917	0				MMP24OS	0.355969	2.28e-14																						PITPNA	0.306145	1.22e-14
															ING5	0.747929	0				DPP9	0.35579	6.19e-18																						EIF4G3	0.306089	1.54e-07
															CHD7	0.747592	0				ATP5F1B	0.355757	7.92e-22																						ATP6V0D1	0.305716	2.88e-06
															TPP2	0.747297	0				VPS4B	0.355634	1.63e-18																						DMAC1	0.305681	7.18e-12
															UGCG	0.746859	0				HNRNPL	0.355299	1.29e-14																						CDK2AP2	0.305058	0.00041
															PPM1K	0.74668	0				RASSF5	0.355154	1.14e-23																						OPTN	0.303976	7.63e-07
															PPP6R2	0.745844	0				ORAI1	0.355085	1.06e-12																						C14orf119	0.303506	7.22e-10
															TRIM44	0.744342	0				CERCAM	0.354557	2.27e-55																						PVT1	0.303208	3.55e-16
															DOCK2	0.744082	0				GBP2	0.354198	7.47e-07																						PEPD	0.302761	1.47e-13
															BAZ1A	0.743887	0				CAPN12	0.353649	5.76e-18																						DNAJC8	0.302108	4.05e-05
															RC3H2	0.743534	0				PEAK1	0.353367	8.3e-32																						MRPL20	0.30166	1.53e-07
															TIAM1	0.742808	0				FKBP11	0.353153	8.62e-18																						FLYWCH2	0.301345	5.58e-08
															TMEM30A	0.742649	0				EPS15L1	0.352829	1.01e-24																						ABRACL	0.301063	0.000212
															MARF1	0.742408	0				TMEM71	0.352753	8.2e-31																						CISD3	0.300841	0.009453
															CNOT4	0.74199	0				ARHGAP30	0.352431	3.06e-18																						TMBIM6	0.300568	5.38e-08
															CAND1	0.740955	0				INPP5K	0.352382	1.01e-14																						PSMA3	0.300552	4.05e-10
															SFMBT2	0.740756	0				DNM2	0.352294	1.32e-15																						BCL2	0.300511	3.29e-13
															KDM5B	0.740724	0				RMDN3	0.352239	6.14e-26																						POLR2G	0.300463	0.000156
															REV3L	0.740323	0				PLEKHA2	0.351832	2.98e-12																						BACH1	0.300432	2.61e-14
															CERT1	0.738923	0				KIFC3	0.351816	7.42e-49																						BOLA3	0.300221	0.000633
															TRANK1	0.738262	0				PECAM1	0.351444	5.29e-16																						HLA-DPB1	0.300175	3.88e-13
															ZNF644	0.737907	0				GANAB	0.350836	1.53e-08																						MCCC2	0.299809	2.83e-21
															PIBF1	0.737847	0				STAT6	0.35078	9.85e-18																						NUDT21	0.299252	9.47e-11
															THOC3	0.737307	0				SH3BGRL	0.350612	7.45e-29																						RER1	0.29917	2.38e-07
															ELK4	0.737298	0				GALNT3	0.350446	3.64e-24																						ZNHIT1	0.299044	0.00442
															ZKSCAN1	0.736881	0				GLTP	0.349949	1.72e-21																						KEAP1	0.298915	0.002389
															PCNX4	0.735852	0				PPIA	0.348968	1.17e-83																						TMEM134	0.298772	6.65e-12
															JARID2	0.7358	0				CCNJL	0.34822	1.86e-66																						NDRG1	0.298512	2.49e-09
															NOTCH2	0.735254	0				STX4	0.347914	6.08e-20																						UBE2H	0.298431	1.11e-09
															PTPN4	0.734748	0				GPS1	0.347557	1.04e-21																						TMPO	0.297782	1.61e-12
															FAM120B	0.734472	0				MADD	0.347485	1.73e-11																						MEAF6	0.297553	0.000235
															ZNF655	0.73422	0				ATG4D	0.347041	3.68e-18																						MIEN1	0.297449	2.11e-08
															TRA2B	0.734169	0				RALBP1	0.346899	2.79e-17																						USP15	0.297434	3.51e-15
															POGZ	0.732323	0				AC008035.1	0.346871	2.72e-58																						GMFG	0.296925	8.12e-10
															FAF1	0.732086	0				PLD3	0.346778	3.89e-28																						COPS6	0.296327	1.25e-08
															UBR3	0.730486	0				CIAO1	0.346676	9.4e-14																						WARS1	0.296285	1.71e-08
															EBLN3P	0.730374	0				RIOK3	0.346478	1.89e-23																						MRPL33	0.296216	4.8e-13
															PDS5A	0.729678	0				GNB1	0.345776	2.51e-10																						LYPLA1	0.29596	1.21e-15
															CNOT6L	0.729119	0				KLHDC3	0.345503	2.14e-21																						LYPLA2	0.295737	8.52e-08
															FOXJ3	0.728011	0				PCED1B-AS1	0.345441	5.75e-18																						PSMC3	0.295586	2.02e-08
															NDE1	0.726929	0				CPD	0.345278	3.88e-08																						C7orf50	0.295436	3.99e-05
															GBP5	0.726682	0				KIAA2013	0.345141	3.34e-17																						KLHDC7B	0.294653	3.43e-21
															SP100	0.726642	0				VAMP2	0.344807	1.82e-05																						MBOAT7	0.294387	8.43e-11
															ATP2A2	0.726427	0				H3-3B	0.344582	1.09e-24																						PSMD7	0.293413	4.16e-07
															CD96	0.72566	0				PPM1A	0.344101	2.22e-13																						AP1S1	0.293137	2.3e-09
															TRAPPC10	0.725388	0				MANF	0.344086	4.78e-24																						CKAP2	0.293114	0.00649
															EPHX2	0.724595	0				NT5C	0.344046	2.8e-33																						MCM5	0.292803	0.00578
															CCDC66	0.724564	0				WDSUB1	0.343864	7.26e-24																						ANTKMT	0.292683	7.55e-11
															UBXN7	0.723863	0				PPP5C	0.34375	3.65e-15																						NDUFA13	0.292542	6.56e-08
															PTPRJ	0.723688	0				FAM8A1	0.34345	1.2e-20																						NABP2	0.291971	1.9e-05
															AHNAK	0.722267	0				PARP8	0.343186	1.07e-14																						MVP	0.291847	2.73e-12
															PPP6R3	0.721418	0				ERGIC1	0.343116	6.49e-17																						MALT1	0.291525	7.26e-13
															HNRNPA2B1	0.719198	0				ZBTB7A	0.343	1.27e-12																						TRAPPC3	0.291269	5.66e-13
															MAN1A2	0.71684	0				ATP8A1	0.342994	3.85e-19																						CYBA	0.290982	5.56e-07
															GGNBP2	0.716432	0				DENND2D	0.342894	1.29e-70																						MRPL34	0.290979	0.000156
															PRKRIP1	0.716393	0				NUCKS1	0.342308	2.9e-10																						TDRD3	0.290866	1.7e-11
															PLCG1	0.713672	0				ARID5A	0.341895	1.11e-22																						GTF2A2	0.290825	1.63e-07
															COG5	0.712826	0				HSP90B1	0.341396	3.36e-41																						EMC7	0.290777	9.51e-12
															RCOR3	0.712631	0				ATM	0.340998	1.1e-62																						FMNL1	0.290273	1.12e-08
															CDC16	0.712598	0				UBC	0.340736	1.76e-21																						FDPS	0.290201	5.24e-05
															CHD8	0.71206	0				SEC14L1	0.340506	5.08e-13																						PPP1CB	0.28985	1.24e-16
															STK10	0.71102	0				BAX	0.340203	2.66e-24																						NHP2	0.28945	8.65e-07
															TBL1XR1	0.710637	0				CATSPER1	0.340097	2.7e-69																						TIMM17A	0.289373	1.41e-14
															NRDC	0.710255	0				ARF6	0.340001	3.75e-14																						ILF2	0.289103	3.25e-18
															CTNNB1	0.709876	0				MOB2	0.339622	1.15e-08																						VPS25	0.288972	6.25e-11
															WIPF1	0.709715	0				TNFAIP8L2	0.339555	2.74e-45																						MDH2	0.288958	6.13e-05
															RBBP6	0.709335	0				TERF1	0.339503	1.08e-18																						SDHC	0.288941	9.94e-08
															LMBR1	0.708807	0				SH3GLB1	0.339396	1.58e-15																						UQCC2	0.288707	0.000156
															TMEM245	0.708699	0				APBA2	0.338952	3.4e-41																						PEF1	0.288681	9.89e-06
															USP22	0.708511	0				UQCR11	0.337605	2.55e-07																						ZFAND5	0.288627	5.56e-15
															RAF1	0.708389	0				POMP	0.337515	1.17e-25																						CMTM3	0.288425	0.000827
															HEXD	0.706822	0				ILKAP	0.337051	2.4e-17																						PRELID1	0.287224	5.34e-15
															NAA16	0.706247	0				ITPK1	0.336955	1.08e-20																						EIF4E	0.287093	3.87e-08
															RFTN1	0.705739	0				ATP6AP1	0.335874	1.02e-17																						LSM10	0.286787	3.72e-11
															GIT2	0.705458	0				SNX17	0.335678	2.88e-11																						PDAP1	0.286594	1.88e-08
															CUL5	0.705415	0				PUF60	0.334999	7.44e-30																						ZMAT2	0.28653	3.59e-08
															LARS1	0.705264	0				LPP	0.334826	1.49e-22																						ASXL1	0.286251	4.94e-14
															MCM3AP	0.705262	0				AC017104.1	0.334792	2.6e-42																						LAMTOR1	0.28621	8.47e-07
															MAP3K5	0.7052	0				DOCK5	0.334747	6.2e-26																						SSR3	0.286032	8.06e-06
															TM9SF3	0.704862	0				FERMT3	0.334665	2.15e-21																						RNF19A	0.285934	2.61e-07
															ANKRD17	0.704253	0				AKT1	0.334339	7.49e-17																						LRBA	0.285833	5.24e-09
															NR3C1	0.703275	0				TMEM109	0.334091	3.59e-23																						UQCRC1	0.285648	4.36e-09
															BAZ2A	0.702652	0				PNRC1	0.333312	2.7e-37																						RHOF	0.285609	1.43e-07
															FGD3	0.702269	0				IKBKG	0.332812	5.37e-14																						MAPKAPK2	0.284965	0.000226
															DCP2	0.700812	0				ACSS1	0.332233	6.5e-11																						MKNK2	0.284772	4.4e-18
															USP36	0.699746	0				MOB3A	0.331854	3.4e-16																						PSMD4	0.284568	4.68e-07
															TUBGCP2	0.699214	0				HOXB4	0.331762	4.56e-31																						C4orf3	0.284348	4.29e-07
															COMMD10	0.697966	0				TGFBR1	0.33174	4.65e-29																						MESD	0.284324	6.42e-13
															PHACTR2	0.697729	0				UNC119	0.331707	6.04e-25																						LSM7	0.28393	0.037622
															ANAPC5	0.697532	0				OS9	0.331638	9.22e-10																						IDH3G	0.283803	0.001612
															SAFB2	0.697451	0				TMED1	0.331564	3.46e-25																						TMEM219	0.283597	1.46e-11
															TRPC4AP	0.695025	0				PTPRC	0.331077	1.46e-64																						HIKESHI	0.283407	6.51e-08
															CDC42SE2	0.694075	0				UAP1	0.330719	5.08e-22																						ZNFX1	0.283276	1.97e-07
															TMEM50B	0.693793	0				PTPRCAP	0.330617	8.67e-11																						KAT2B	0.282951	6.49e-09
															NPAT	0.693045	0				MCRIP1	0.330606	9.85e-20																						GHITM	0.282933	9.09e-06
															KRIT1	0.692626	0				PSMA4	0.329983	1.42e-20																						YIPF3	0.282884	1.4e-11
															KIDINS220	0.691943	0				PDE4D	0.329834	7.41e-13																						FMNL3	0.282643	0.000362
															APPBP2	0.691875	0				ZBP1	0.329825	3.28e-15																						STIP1	0.28147	2.29e-06
															KTN1	0.691556	0				LRMP	0.329806	1.36e-27																						PDCD1	0.281384	0.005283
															HDAC7	0.690943	0				SPSB3	0.329658	2.29e-11																						RHOC	0.281351	1.96e-08
															DIDO1	0.68997	0				SAP30BP	0.329606	1.39e-15																						SRI	0.281102	3.27e-05
															ZNF224	0.689893	0				NAGLU	0.329151	2.26e-23																						NBEAL2	0.280835	0.000648
															GATAD2B	0.689291	0				UBE2R2	0.328985	7.64e-12																						IFIH1	0.280755	2.99e-09
															PTBP3	0.68823	0				CCDC102A	0.328571	9.39e-29																						LSM6	0.280511	4.26e-07
															TNFSF8	0.688105	0				SFT2D2	0.328565	2.21e-11																						DYNC1I2	0.280227	4.03e-16
															CCDC88B	0.687534	0				MYL12B	0.328491	5e-34																						SAMD9L	0.280188	7.6e-08
															CCND2	0.687228	0				PCNT	0.328226	5.15e-12																						DLGAP1-AS1	0.27936	1.21e-09
															FOXN3	0.687042	0				SLFN13	0.327834	5.6e-24																						CCDC141	0.27926	8.33e-27
															CUL3	0.686607	0				DGKQ	0.326646	2.84e-19																						SNX10	0.279228	7.28e-05
															NUMA1	0.686334	0				KLRK1	0.326617	2.28e-17																						CD53	0.279192	6.38e-05
															S100PBP	0.686314	0				ACTR1A	0.326128	1.31e-14																						BUB3	0.278352	8.39e-05
															DDX5	0.685942	0				RAB8B	0.325832	1.72e-26																						ATP5MD	0.277616	0.015612
															AKAP11	0.68562	0				PRELID1	0.325632	1.53e-41																						CSNK1A1	0.277369	2.11e-12
															FNBP1	0.685191	0				KIFAP3	0.325523	2.55e-17																						SGMS1	0.277306	8.47e-20
															RNASEH2B	0.684725	0				JARID2	0.325125	7.16e-27																						RAB8B	0.27712	2.05e-08
															LPIN2	0.68438	0				LRRC8A	0.324963	1.02e-19																						CNBP	0.27666	4.07e-06
															SLC20A1	0.684058	0				ATP6V1F	0.324754	4.6e-27																						SPPL2A	0.276623	1.09e-10
															TNKS2	0.683916	0				ARHGEF1	0.324746	2.23e-12																						NEDD8	0.276602	9.46e-07
															PRPF8	0.683733	0				CERS4	0.324361	1.79e-23																						PLK3	0.276404	1.76e-12
															SP3	0.683176	0				WDTC1	0.323477	1.47e-08																						MPDU1	0.276179	7.57e-11
															ZNF107	0.683046	0				CTNNBIP1	0.323325	1.21e-24																						CLIP1	0.276068	1.58e-11
															TTC19	0.683004	0				PTPN2	0.32302	3.46e-18																						MACROH2A1	0.275686	2.96e-08
															ZNF302	0.682288	0				TAF10	0.322893	1.87e-23																						ZC3H7A	0.275074	6.32e-16
															SEL1L	0.681536	0				CEP126	0.32284	3.62e-36																						ODC1	0.274634	1.29e-10
															SRSF5	0.681503	0				NUB1	0.322089	1.11e-16																						ADAR	0.274558	0.03461
															AKAP17A	0.681283	0				USP24	0.321826	1.51e-11																						SVBP	0.273833	2.35e-05
															CREBBP	0.680582	0				SRSF9	0.321484	5.2e-28																						MICAL1	0.273742	4.16e-05
															MSL1	0.679624	0				ANXA11	0.321417	1.07e-25																						SLC25A5	0.27327	1.65e-08
															CD6	0.679497	0				PSMB2	0.32131	5.82e-09																						PPP2CA	0.273104	3.49e-08
															AP3B1	0.679062	0				SLC25A5	0.320881	1.73e-34																						TMEM60	0.272578	1.82e-17
															RSRC1	0.678356	0				IRF8	0.320631	9.02e-43																						POLR2I	0.272567	6.73e-05
															ADPGK	0.678242	0				CYTIP	0.320627	0.000567																						ZBTB8OS	0.272454	1.76e-06
															PLEC	0.678039	0				RO60	0.32024	1.28e-18																						TMOD3	0.272146	0.003811
															C19orf25	0.677689	0				RASA2	0.320044	3.32e-27																						CLPP	0.271232	2.37e-06
															MAPK14	0.67708	0				WDR37	0.319781	1.86e-15																						MORF4L1	0.271044	3.58e-11
															MFSD14B	0.676964	0				INSIG1	0.319546	2.98e-08																						SDF2	0.270947	5.48e-06
															RAP1GDS1	0.676743	0				PDZD4	0.319232	1.69e-35																						DAD1	0.270898	0.004633
															SCAF4	0.676494	0				KDELR2	0.318777	1.54e-15																						COX20	0.27089	9.37e-05
															MIR4435-2HG	0.676397	4.37e-298				DERL1	0.318455	2.84e-09																						UQCRH	0.270744	1.52e-05
															NFKB1	0.676378	0				CPNE3	0.318304	5.04e-16																						LASP1	0.270683	6.45e-11
															PPP1R15A	0.675784	0				GCH1	0.317613	2.56e-10																						SHKBP1	0.269986	5.17e-05
															ITGA6	0.675603	0				CXorf38	0.316887	3.81e-11																						CD320	0.269967	3.67e-06
															LAX1	0.675564	0				SAR1A	0.316349	4.48e-13																						MEA1	0.269796	0.029031
															UVRAG	0.674761	0				STX7	0.316332	2.54e-20																						NDUFS3	0.269728	1.1e-09
															RLF	0.674409	0				ATP8B4	0.316163	5.01e-45																						CCNDBP1	0.26957	2.14e-07
															ERBIN	0.673867	0				GUSB	0.315924	4.04e-09																						GNG5	0.269507	1.36e-11
															CLIP4	0.673616	0				CDC34	0.315885	6.06e-14																						EPHX2	0.269251	9.34e-62
															SEL1L3	0.672987	0				UVRAG	0.315855	1.09e-15																						PCED1B-AS1	0.269214	0.030404
															PDK3	0.672197	0				C15orf39	0.315143	3.63e-27																						ARID5A	0.269181	0.000637
															KLHL36	0.671895	0				RGS9	0.314039	2.51e-12																						ZNRD2	0.269076	6.72e-05
															KLRG1	0.671329	4.67e-224				ELOB	0.313912	7.49e-27																						ARHGDIB	0.268673	9.28e-07
															XIAP	0.671002	0				AP2S1	0.313895	2.68e-30																						BTF3L4	0.268562	5.47e-12
															CCSER2	0.670908	0				TBC1D10C	0.313582	8.58e-34																						UBE2A	0.268244	7.37e-07
															CREB1	0.670803	0				PSMB9	0.313404	2.36e-33																						ATPAF1	0.267449	2.07e-09
															ITSN2	0.670541	0				AKT2	0.312778	4.41e-14																						CDK6	0.267449	7.28e-07
															TENT2	0.669703	0				PGM1	0.312522	1.51e-10																						ZBTB24	0.266987	4.4e-15
															TBC1D22A	0.669559	0				RAB11FIP4	0.312361	2.85e-13																						NUDT1	0.266791	1.53e-13
															EDEM1	0.669026	0				CDC42EP3	0.312322	0.001648																						ATP6V1G1	0.266639	7.65e-06
															ZNF217	0.66863	0				ADSS2	0.312056	0.000245																						PITPNM1	0.266389	4.18e-06
															UBE3A	0.668372	0				CAMK1D	0.311451	2.32e-17																						CHMP1A	0.266372	0.010674
															UBE4A	0.667667	0				DPEP2	0.311438	2.13e-22																						HOXB2	0.266105	4.58e-17
															ACBD6	0.66752	0				PEF1	0.311158	2.22e-15																						ANXA2	0.266003	1.25e-16
															RSF1	0.66712	0				CASTOR2	0.310512	7.77e-16																						PARP9	0.265743	0.03833
															TRIB2	0.667086	0				RBBP4	0.310403	3.55e-20																						YIF1A	0.265648	0.00506
															DOCK11	0.665425	0				AP005482.2	0.310298	5.58e-21																						PDCD5	0.265603	8.24e-07
															PTCD3	0.665388	0				ARF5	0.310293	7.09e-32																						HNRNPL	0.265439	1.38e-05
															PANK2	0.664814	0				MAP2K3	0.30987	2.33e-14																						RAB2A	0.264924	1.95e-12
															PPIP5K2	0.663917	0				ETFA	0.309788	1e-20																						UBA1	0.264626	3.56e-09
															FBXO3	0.662331	0				SMAGP	0.309472	1.13e-17																						TXNDC11	0.264518	5.2e-15
															TIAL1	0.661672	0				PIGT	0.309212	4.46e-20																						MYL12B	0.26443	8.96e-15
															COP1	0.660725	0				VTI1B	0.308949	2.37e-15																						NME3	0.264388	1.76e-12
															PRR12	0.660602	0				PABPN1	0.308456	9.34e-16																						PSMD2	0.263374	3.04e-14
															TRA2A	0.660131	0				PHLDB2	0.30816	4.07e-34																						ACADVL	0.262923	1.73e-07
															ZFAND3	0.659979	0				SERINC3	0.308092	7.4e-14																						UBE2Z	0.262812	5.07e-13
															KIAA0586	0.659352	0				DECR1	0.307459	3.25e-19																						SRSF3	0.262606	0.000608
															ZMYND8	0.658918	0				DDAH2	0.307099	2.55e-21																						PDE6D	0.262513	0.002542
															CUL4A	0.658775	0				UQCRC1	0.306724	5.15e-14																						DPM2	0.262463	1.22e-06
															CHD9	0.658645	0				C18orf32	0.306462	2.8e-09																						VMA21	0.262431	0.001175
															PUM3	0.658164	0				RAB27A	0.306324	5.24e-12																						RTRAF	0.262242	1.18e-08
															PNKP	0.657667	0				NCKAP1L	0.306198	6.49e-12																						RBM38	0.262097	7.76e-10
															CDK6	0.657643	0				NEDD8	0.306145	1.85e-12																						SMC4	0.262	0.00121
															OFD1	0.657624	0				TSPAN3	0.305781	3.4e-37																						APLP2	0.261863	1.95e-07
															NUP214	0.657378	0				DCAF7	0.30577	6.74e-13																						TRAPPC2L	0.261661	7.67e-07
															BIRC2	0.655381	0				BRK1	0.305038	5.54e-32																						TPR	0.261496	2.99e-07
															NIPAL3	0.655381	0				FDPS	0.304661	9.53e-15																						GPR137B	0.26145	0.000542
															DENND1B	0.654933	0				MAST3	0.304537	1.56e-15																						RALBP1	0.261402	0.029966
															TRAPPC12	0.654181	0				ARAP1	0.304496	5.24e-14																						SYNCRIP	0.260285	0.000256
															ELK3	0.654009	0				TENT4B	0.303647	1.09e-10																						CAPZA2	0.260197	5.42e-08
															CLIP1	0.653692	0				MYL6	0.303538	9.31e-80																						HNRNPAB	0.259653	6.03e-18
															CCDC130	0.653178	0				ZNF655	0.303461	1.67e-07																						RDX	0.259547	0.00056
															PCMTD1	0.652134	0				ILK	0.303367	3.93e-21																						HM13	0.259306	1.16e-09
															PTPRA	0.650969	0				NCOA7	0.302319	2.81e-11																						HUWE1	0.259095	4.09e-07
															AL627171.4	0.650817	5.25e-250				SHKBP1	0.302113	1.96e-11																						SMC3	0.259093	1.48e-07
															DENND4A	0.650382	0				TWF2	0.301565	1.03e-20																						FAM160B1	0.258787	4.26e-11
															NUP98	0.650041	0				SLCO3A1	0.301486	3.11e-06																						HIGD2A	0.258668	6.54e-05
															RYK	0.650018	0				CTSS	0.301312	2.67e-15																						HAUS1	0.258521	2.67e-06
															COPA	0.649961	0				PPIE	0.301086	8.28e-19																						SCP2	0.258475	8.14e-05
															VPS36	0.649323	0				ARHGAP27	0.300539	1.29e-16																						HYOU1	0.258045	0.000196
															ERO1A	0.648656	0				SRA1	0.300479	4.16e-14																						ETHE1	0.257974	0.021259
															MCL1	0.647842	0				TSHZ1	0.300468	3.32e-18																						PQBP1	0.257812	3.64e-07
															EHBP1L1	0.647113	0				RNF125	0.300296	3.29e-14																						GALNT10	0.257722	0.000219
															NBAS	0.64702	0				AKR7A2	0.300231	1.58e-16																						HPF1	0.25769	0.00052
															ZNF791	0.645669	0				CD226	0.299917	6.84e-13																						SEC11A	0.257444	1.19e-10
															UBR1	0.645636	0				RNF44	0.29987	2.6e-10																						FYCO1	0.257323	3.19e-11
															DCAF8	0.644995	0				DNAJC8	0.299689	4.9e-25																						FNDC3B	0.257304	2.44e-12
															CREBRF	0.644817	0				RCN2	0.299393	4.3e-19																						DUSP23	0.257245	0.000654
															STK24	0.644712	0				MXD1	0.299237	7.91e-17																						LMBRD1	0.257078	5.5e-13
															USP33	0.643858	0				GOLPH3	0.298774	1.28e-06																						ZNRD1	0.257047	5.67e-07
															PSMA1	0.643231	0				PITPNM2	0.298399	1.47e-25																						BZW1	0.256352	0.000573
															ATP2B1	0.6428	0				ZDHHC24	0.298394	1.74e-17																						ZNF524	0.256135	4.89e-05
															RSRC2	0.641618	0				FAM32A	0.297856	1.19e-20																						GRB2	0.255944	2.33e-12
															PJA2	0.641597	0				LPAR5	0.297328	6.89e-28																						DDOST	0.255851	6.48e-11
															NNT	0.641379	0				ELF4	0.29706	1.36e-17																						ANP32E	0.255374	2.69e-06
															CDK5RAP3	0.641374	0				EHD1	0.296965	0.022866																						SH3GLB1	0.255193	2.89e-08
															FAM111A	0.640827	0				COX6A1	0.296848	1.52e-16																						NT5C	0.255142	1.4e-06
															SMARCC2	0.640752	0				HPS1	0.29609	9.12e-07																						GNB1	0.254818	0.000442
															RETREG1	0.640504	0				BCR	0.295776	6.85e-07																						MRPL11	0.25481	0.002881
															NOP58	0.639386	0				PRKAR1A	0.295738	5.22e-12																						RTF2	0.25475	2.51e-08
															ILF3-DT	0.638711	0				PDE4A	0.295682	5.37e-16																						RPS6KB2	0.254658	2.64e-14
															TESPA1	0.638531	0				CDIP1	0.295623	3.45e-19																						TIAM1	0.25446	5.65e-34
															SLTM	0.638461	0				DCAF5	0.295375	1.54e-11																						PSMC1	0.254319	0.000189
															SLAMF1	0.638349	0				PCNX4	0.295197	3.93e-20																						PSMB10	0.254049	7.7e-10
															ADNP	0.63832	0				RECQL	0.295157	3.21e-09																						ETFA	0.254005	6.08e-07
															TBRG1	0.637511	0				THRAP3	0.294844	4.62e-15																						LMNB1	0.253787	0.001111
															TAF3	0.637344	0				SFT2D1	0.294812	6.36e-19																						FKBP8	0.253639	3.8e-06
															HECA	0.63725	0				SUGP2	0.294553	3.57e-15																						UBL7	0.25318	1.01e-05
															XPO6	0.637216	0				EIF4H	0.294251	7.57e-11																						TRPS1	0.253091	3.39e-09
															LBR	0.637049	0				FAR1	0.294116	3.1e-12																						POLR2H	0.25255	4.03e-05
															SPPL2A	0.636205	0				AGPAT4	0.293428	6.5e-07																						RNPS1	0.252285	3.97e-06
															KMT2B	0.636149	0				PSME2	0.292718	3.24e-55																						PPDPF	0.25139	0.000149
															ELP2	0.636074	0				SMC1A	0.292586	9.15e-09																						ANP32A	0.251324	1.31e-15
															P2RY8	0.635811	0				IRAK2	0.292393	2.29e-27																						EIF6	0.251095	7.37e-06
															LATS1	0.635265	0				PXK	0.291808	2e-16																						RANBP9	0.250928	8.35e-12
															MECP2	0.634709	0				AP1M1	0.291365	6.19e-06																						UBE2L3	0.250583	1.34e-06
															RCAN3	0.634049	0				MCRS1	0.291197	1.61e-16
															EXOC1	0.633898	0				HOXB2	0.291125	3.47e-21
															PDE4D	0.633724	0				POLR2E	0.291059	2.23e-22
															C1orf52	0.633602	0				C1D	0.290966	7.3e-19
															ARRDC3	0.633164	0				TBCB	0.290827	9.76e-18
															NFATC2	0.633095	0				TMCC3	0.290404	2.63e-30
															NFATC3	0.632897	0				TM6SF1	0.290315	1.09e-52
															NBEAL2	0.632647	0				CLASP1	0.289976	1.34e-18
															ADCY7	0.631246	0				SERBP1	0.289959	1.12e-19
															SNX14	0.631228	0				LIMD2	0.289595	3.66e-77
															FBXO9	0.631226	0				ABI1	0.289029	7.25e-09
															HPS3	0.631126	0				IFI27L2	0.288924	2.08e-10
															SUPT20H	0.630665	0				PPP3CA	0.288775	5.53e-07
															CNOT1	0.630526	0				ARFGAP3	0.288765	5.28e-12
															MRTFA	0.630456	0				SNAP29	0.288589	8.85e-15
															WASHC4	0.630356	0				CCDC92	0.288574	5.57e-17
															DHX36	0.630322	0				NDUFS2	0.288463	1.71e-15
															SNX9	0.62988	0				CYB5R3	0.288304	1.89e-11
															SUPT5H	0.62885	0				YY1	0.288236	2.59e-09
															SEC22B	0.628665	0				ESYT2	0.288131	1.92e-08
															SMG7	0.627821	0				PHF20	0.287578	5.93e-18
															MORC3	0.627134	0				IDH2	0.287352	3.57e-07
															PPP1R12A	0.627103	0				NAA38	0.287208	7.24e-13
															CBX5	0.626765	0				RAB2A	0.287199	1.25e-15
															ARHGAP25	0.624282	0				FAM199X	0.286723	7.66e-17
															FBXO11	0.623415	0				SUMO1	0.286309	8.29e-22
															LY9	0.622651	0				HLA-C	0.286231	1.2e-147
															MSL2	0.622167	0				GLG1	0.285883	5.57e-12
															FOXO1	0.621038	0				DENND4B	0.285768	4.14e-07
															HNRNPA3	0.620427	0				AC007952.4	0.285349	0.001191
															TM2D1	0.620204	0				RHOG	0.285276	2.38e-28
															ZNF394	0.619881	0				RAB24	0.285215	6.95e-22
															KCNAB2	0.618103	0				GCLM	0.284723	9.49e-11
															TRIM4	0.617686	0				EIF6	0.284603	7.4e-22
															FAM120AOS	0.61765	0				GTF3A	0.284523	0.000146
															ARHGEF6	0.616908	0				AC007384.1	0.284044	3.9e-06
															CCDC82	0.615874	0				DYNLT1	0.283739	0.000811
															BTN3A1	0.615606	0				ISG20	0.283371	9.1e-05
															ADD1	0.615069	0				C9orf16	0.283092	6.15e-40
															RB1CC1	0.614675	0				ATP5PB	0.282976	5.02e-22
															NUP50	0.614561	0				ERICH6-AS1	0.282658	1.18e-26
															GBF1	0.614467	0				KAT2B	0.282608	0.009624
															YLPM1	0.612451	0				PIK3CG	0.282253	2.57e-08
															PRKX	0.612409	0				GAS7	0.282226	7.8e-29
															ZNF580	0.612372	0				RBM8A	0.282067	3.05e-09
															ATXN2L	0.612121	0				SYNC	0.281394	1.75e-13
															ZNF430	0.611407	0				RNF167	0.281373	1.39e-18
															DNMT3A	0.610611	0				ATF6B	0.281235	3.22e-17
															SUCO	0.6104	0				CCDC12	0.28101	4.9e-17
															WHAMM	0.610335	0				PSMB6	0.280604	1.96e-24
															RNMT	0.610273	0				CBR4	0.280454	2.25e-16
															SPPL3	0.609471	0				CD151	0.280258	1.64e-15
															LSM8	0.608834	0				RABAC1	0.280138	6.67e-06
															IKBKE	0.608617	0				ZNHIT1	0.280052	9.06e-13
															DDX3X	0.607837	0				PDLIM1	0.279948	1.61e-22
															RNF168	0.60745	0				PLEKHM1	0.279642	0.001197
															MIA3	0.607413	0				STMP1	0.27962	5.62e-18
															NFX1	0.606836	0				GATAD1	0.278673	5.37e-16
															ZBTB11	0.606427	0				CTSF	0.27867	2.38e-11
															CASD1	0.606381	0				TP53TG1	0.277696	8.87e-13
															POU2F2	0.606317	0				HTT	0.277377	2.02e-10
															RIOK3	0.605778	0				OTUB1	0.277241	3.99e-16
															MIA2	0.605593	0				PTK2B	0.277028	7.24e-12
															SPOCK2	0.605089	0				ACP1	0.2766	1.39e-19
															UBASH3A	0.60508	0				MPST	0.276547	1.21e-16
															SAT1	0.604704	0				ACBD5	0.276509	2.71e-14
															AEBP2	0.604546	0				HNRNPA2B1	0.276401	3e-27
															USP20	0.604324	0				PRKD3	0.275767	4e-19
															BTBD1	0.604195	0				RNF220	0.275445	2.42e-08
															ICOS	0.603907	6.15e-230				CHST11	0.275159	6.59e-05
															THOC2	0.603145	0				MXRA7	0.274942	4.04e-10
															SERPINB9	0.60283	0				APH1A	0.274897	1.54e-06
															ZBED5	0.602457	0				COMMD4	0.27485	2.42e-10
															KCNA3	0.602166	0				SULT1B1	0.274439	1.02e-38
															RANBP9	0.6021	0				CYTH4	0.274231	1.41e-07
															ZNF75A	0.602049	0				TRIM22	0.273936	3.81e-11
															MPRIP	0.601667	0				RSU1	0.273933	2.21e-08
															SRSF4	0.601318	0				NFKBIB	0.273768	3.29e-06
															PI4KA	0.601235	0				C19orf12	0.273712	5.12e-17
															ARHGEF9	0.601178	0				IDH3B	0.273551	3.1e-08
															SLC38A10	0.60048	0				FBXO2	0.273519	8.3e-32
															CPSF7	0.600201	0				DENND6A	0.272977	1.1e-09
															PUS7L	0.599696	0				PLEKHB2	0.272775	6.37e-09
															ARMH1	0.599652	0				MAD2L2	0.272748	4.49e-20
															PCBP1-AS1	0.597862	0				ADH5	0.272018	1.69e-17
															DPP8	0.597102	0				NRBP1	0.272003	6.92e-09
															NCOA2	0.597088	0				HIPK1	0.271988	1.93e-09
															PRKCB	0.59637	0				PPP6R1	0.271357	1.16e-09
															GAPVD1	0.596014	0				ARNTL	0.271255	1.03e-06
															KAT7	0.595729	0				DENND4C	0.271223	2.18e-09
															CD44	0.595126	0				NAA40	0.271218	5.26e-11
															FIP1L1	0.595026	0				GEMIN7	0.271046	1.7e-20
															STAT6	0.594673	0				ARHGDIA	0.270899	6.17e-06
															BTG2	0.594649	0				DNAJB11	0.270614	3.94e-09
															PIK3IP1	0.594459	0				TIMP1	0.270452	4.28e-05
															MX2	0.594142	0				RPUSD3	0.270116	4.4e-20
															LUC7L2	0.594015	0				RAD23B	0.270041	6e-12
															RNF145	0.593801	0				RNPEP	0.270005	4.15e-11
															SMARCA5	0.59335	0				ZNF718	0.269659	4.32e-15
															CCNY	0.593327	0				ARL5A	0.269546	1.64e-08
															CWC25	0.593013	0				ACAP2	0.269543	5.85e-18
															URI1	0.592119	0				UNC13D	0.269531	9.02e-12
															SLC25A46	0.591745	0				POM121	0.26902	2.35e-08
															SFT2D2	0.591135	0				PPP4C	0.268735	7.86e-20
															ZNF101	0.590836	0				AL035701.1	0.268503	2.92e-15
															GGA1	0.590516	0				FIS1	0.267979	1.98e-16
															CAMK1D	0.590477	0				BCL7C	0.267834	1.73e-08
															USP4	0.590453	0				ARL8A	0.267277	7.49e-07
															ROCK1	0.590266	0				PILRB	0.267165	5.06e-12
															PICALM	0.590112	0				LRPAP1	0.266767	1.53e-18
															ITCH	0.589752	0				WBP1	0.265589	1.09e-12
															MICAL1	0.589472	0				NOTCH1	0.265532	2.11e-16
															PRKDC	0.589389	0				VCPIP1	0.265304	9.32e-05
															RASA3	0.588962	0				RCN1	0.26422	1.85e-21
															PPWD1	0.588787	0				PTP4A2	0.264144	1.28e-07
															LINC00649	0.588754	0				RNF135	0.264085	2.7e-14
															DHX15	0.5887	0				AUH	0.263995	5.8e-08
															ICE2	0.587788	0				RNASEH2C	0.263822	1.53e-11
															KDM5C	0.587027	0				SRSF3	0.263674	9.03e-14
															TAOK3	0.586878	0				RAB11B	0.263556	2.51e-09
															WDR26	0.586604	0				MAP4K5	0.262982	6.94e-09
															ERAP1	0.586568	0				FBXO7	0.262397	1.72e-09
															YTHDC1	0.58623	0				RNF187	0.262064	0.003252
															CACUL1	0.585603	0				PICALM	0.261557	0.008071
															PPP3CA	0.585257	0				TMSB10	0.261542	2.32e-93
															AP1G2	0.584911	0				ZNF22	0.260813	9.56e-26
															TCERG1	0.584861	0				ADRM1	0.260671	6.84e-12
															TPR	0.58469	0				FOXN3	0.26059	6.19e-07
															GRB2	0.583304	0				BUD31	0.260462	1.14e-16
															EXOSC10	0.582982	0				PNPLA2	0.259526	7.72e-06
															PHF12	0.582943	0				PIGS	0.259297	6.3e-10
															NADSYN1	0.582104	0				CDYL	0.259214	9.06e-17
															ZNF652	0.582091	0				TMEM141	0.25911	9.3e-16
															SYTL2	0.581595	0				TFIP11	0.258692	5.14e-07
															ICE1	0.580487	0				JAKMIP2	0.25852	1.1e-09
															CHIC2	0.580181	0				ABHD12	0.25844	3.07e-08
															SNRNP200	0.580009	0				GMCL1	0.258166	5.05e-14
															HP1BP3	0.579884	0				GATAD2A	0.257599	3.77e-11
															SEPTIN2	0.579832	0				XKR8	0.257551	8.68e-21
															PIP4K2A	0.575871	0				APC	0.257511	1.34e-07
															BSDC1	0.575471	0				TMEM160	0.257376	5.35e-14
															TTC37	0.575013	0				HOTAIRM1	0.257288	1.88e-15
															SLK	0.5745	0				ADIPOR2	0.257282	3.75e-10
															TFB1M	0.574453	0				UBE2I	0.257051	1.2e-12
															VPS39	0.573638	0				CDK9	0.256829	7.83e-07
															TUT7	0.572087	0				MLLT6	0.256663	3.44e-13
															ME2	0.571912	0				TPP1	0.256648	0.002908
															ACAP2	0.571068	0				PSMC4	0.256396	5.79e-19
															RAD23B	0.570534	0				RAB6A	0.255626	1.94e-08
															ESCO1	0.569606	0				NADK	0.255437	8.92e-12
															RBL2	0.569381	0				ELOVL6	0.255075	3.35e-16
															ANKH	0.568783	0				WIPI2	0.255046	1.66e-07
															SLA	0.568577	0				GPS2	0.25479	1.01e-05
															DENND4C	0.568509	0				CANX	0.254783	3.91e-13
															FBXO21	0.568476	0				SMAD5	0.254625	3.39e-21
															TNRC6C	0.566818	0				ARMC6	0.254532	4.63e-14
															CYFIP2	0.566631	0				ACAA2	0.2545	8.05e-07
															MDFIC	0.566467	0				PHB	0.25448	3.59e-13
															USP9X	0.565729	0				PEX2	0.25377	1.11e-15
															BTN3A3	0.565644	0				DAZAP2	0.253511	5.2e-08
															PTK2B	0.565259	0				IFFO1	0.253458	4.12e-09
															IFNAR1	0.565081	0				UBN1	0.253254	0.000127
															MBP	0.564258	0				ARAF	0.252748	6.74e-07
															WAC	0.563977	0				UBLCP1	0.252608	9.71e-19
															MTF2	0.563721	0				SOCS2	0.25224	5.23e-05
															LRRFIP1	0.56363	0				BORCS6	0.252156	3.43e-11
															LCP2	0.562667	0				NAALADL1	0.252025	5.28e-31
															TMEM87B	0.561976	0				NSMF	0.251978	1.92e-10
															LINS1	0.561672	0				CHMP6	0.25197	5.34e-10
															TLE4	0.561282	0				LYPLA1	0.251775	1.7e-05
															MRPS25	0.561166	0				C1GALT1	0.251744	1.34e-08
															ZNF148	0.560584	0				ATP6V0B	0.25173	4.1e-07
															NEDD9	0.560583	0				CCDC124	0.251726	3.46e-17
															KLF6	0.560532	0				EXT2	0.251279	4.5e-08
															ZNF800	0.560371	0				AC243829.4	0.250987	1.67e-05
															WDR33	0.560206	0				GBA	0.250965	2.79e-10
															RB1	0.559176	0				CHMP4B	0.25092	0.019548
															UBA7	0.558803	0				RIC8A	0.250792	1.43e-07
															METTL17	0.558489	0				PSMB1	0.250723	2.2e-19
															CDC73	0.557413	0				PSMC3	0.250678	4.1e-15
															CLTC	0.556719	0				ARHGEF9	0.250633	6.59e-14
															ITFG1	0.556395	0				FTSJ1	0.25019	2.34e-11
															DDB2	0.555714	0				ITGA5	0.250166	8.57e-06
															CCNT1	0.555486	0				EIF2AK1	0.25003	5.48e-07
															SEPTIN6	0.554526	0				LFNG	0.250004	2.62e-07
															TRIM27	0.554033	0				CHD9	0.250002	1.4e-11
															ANKRD49	0.55377	0
															CENPT	0.553208	0
															CYRIB	0.5531	0
															SNTB2	0.552953	0
															CTLA4	0.552692	5.36e-113
															NUP153	0.552222	0
															UBQLN1	0.551998	0
															LINC01138	0.550964	0
															MRPS5	0.550813	0
															KIAA0100	0.550464	0
															MDM2	0.549528	0
															PIK3CD	0.549352	0
															TBCD	0.549113	0
															NCOR2	0.548625	0
															STIM1	0.548579	0
															RETREG3	0.548266	0
															GLYR1	0.546984	0
															DDX46	0.546824	0
															SPATA13	0.545682	0
															CLK2	0.545237	0
															MICU2	0.544605	0
															LPGAT1	0.543163	0
															NUP58	0.542994	0
															POM121C	0.542645	0
															HLA-DRA	0.542522	0
															CLASRP	0.542491	0
															AGFG1	0.542378	0
															RNF169	0.542292	0
															LEMD3	0.541224	0
															ARMC8	0.540879	0
															OPA1	0.540587	0
															FOS	0.539734	2.18e-141
															KDM3B	0.539529	0
															NSMAF	0.539491	0
															ZNF276	0.538483	0
															TAPBP	0.538124	0
															FBLN7	0.53781	0
															PBRM1	0.537509	0
															NORAD	0.536253	0
															PTPN7	0.535677	0
															HIPK3	0.534816	0
															ATG12	0.534787	0
															ARID1A	0.534755	0
															TBC1D1	0.534611	0
															PARP4	0.534281	0
															PHF1	0.533525	0
															RNF10	0.533259	0
															HIPK2	0.53321	0
															NUP42	0.533196	0
															HELQ	0.532799	0
															MRPS31	0.532514	0
															ATAD1	0.532169	0
															PSME3IP1	0.531937	0
															TAB2	0.531411	0
															DNM2	0.531307	0
															PPP3CB	0.530883	0
															TACC3	0.530826	0
															G3BP1	0.530578	0
															PDXDC1	0.530548	0
															SLF1	0.530295	1.89e-272
															AC025164.2	0.53025	0
															CRBN	0.530036	0
															STAT1	0.529303	0
															APC	0.528921	0
															NDFIP1	0.528232	0
															SRRT	0.528016	0
															PUM1	0.527015	0
															PLCB2	0.52674	0
															JKAMP	0.526554	0
															CABIN1	0.526305	0
															C15orf40	0.526055	0
															RSBN1L	0.525488	0
															ADD3	0.524854	0
															TMEM71	0.524849	0
															OTUD4	0.523753	0
															DENND2D	0.523316	0
															IRF1-AS1	0.522548	0
															IWS1	0.522443	0
															ZMYM5	0.522229	0
															PBXIP1	0.521333	0
															TAF15	0.520969	0
															CPD	0.52095	0
															PRKAA1	0.520512	0
															APOL6	0.520156	0
															RNF115	0.519958	0
															OSBPL9	0.518915	0
															HIF1A	0.518844	0
															EIF3B	0.518589	0
															CASP8AP2	0.518345	0
															ATP1A1	0.517254	0
															HSPH1	0.517192	0
															NUP107	0.516828	0
															TOP2B	0.516749	0
															CALCOCO1	0.515789	0
															XPO4	0.515098	0
															RHOT2	0.514958	0
															MPPE1	0.513981	0
															APP	0.513319	0
															ZC3H18	0.513183	0
															SP110	0.511584	0
															TRG-AS1	0.510618	0
															KIF5B	0.509876	0
															GGA2	0.509511	0
															TMEM106B	0.509423	0
															TCIRG1	0.50913	0
															FAS	0.509043	1.34e-295
															ZNF267	0.508995	0
															CUX1	0.508821	0
															CHST11	0.508117	0
															N4BP1	0.507545	0
															HSPA1B	0.507471	5.73e-143
															DGKZ	0.507232	0
															PTPN2	0.50552	0
															CSNK1G2	0.505329	0
															TMPO	0.50481	0
															LARP1	0.503831	0
															PTPN1	0.503566	0
															IREB2	0.503536	0
															LYST	0.503443	4.65e-283
															JADE2	0.503356	0
															PAPOLA	0.502272	0
															IARS1	0.501567	0
															EXOC2	0.501424	0
															SMARCC1	0.501065	0
															PPIL2	0.500848	0
															PDS5B	0.500234	0
															WDR82	0.499516	0
															ZC3H7A	0.499509	0
															SLC30A9	0.498699	0
															ZBTB1	0.498052	0
															SIN3A	0.497398	0
															AL096870.2	0.497372	0
															TNPO1	0.497128	0
															DDX42	0.497075	0
															OSGEP	0.496715	0
															TAZ	0.496602	0
															TACC1	0.496598	0
															BRD4	0.496052	0
															SPN	0.496018	0
															SP140	0.495847	0
															SEC63	0.495474	0
															SUZ12	0.494765	0
															GALT	0.494746	0
															NDEL1	0.493682	0
															FGFR1OP2	0.493376	0
															USP16	0.493137	0
															MAX	0.492571	0
															GIGYF2	0.492409	0
															AKT2	0.491391	0
															MITD1	0.49096	0
															TMEM87A	0.490016	0
															MLLT10	0.489784	0
															LMBRD1	0.489076	0
															U2SURP	0.48899	0
															RFFL	0.487794	0
															BAZ1B	0.48745	0
															SEC23A	0.486629	0
															NFKB2	0.486129	0
															QKI	0.486112	0
															TM9SF2	0.485957	0
															YME1L1	0.485038	0
															POM121	0.484785	0
															FAM120A	0.484727	0
															ANKRD13D	0.484328	0
															EMC10	0.484074	0
															PRKAR2A	0.483803	0
															JAML	0.483424	0
															RHOH	0.483272	0
															IQGAP1	0.483203	0
															PTPN22	0.482916	0
															PPP2R2A	0.482602	0
															CCR7	0.48218	0
															SPSB3	0.482055	0
															ZNF106	0.481777	0
															JADE1	0.481197	0
															LPAR6	0.480525	0
															MTCH1	0.480316	0
															CYTH4	0.479834	0
															VHL	0.479589	0
															EPS15	0.479575	0
															MAP4K5	0.478873	0
															MIDEAS	0.478328	0
															CHTOP	0.477488	0
															GTF3C1	0.476834	0
															COA1	0.475791	0
															HOOK3	0.474913	0
															VAMP4	0.474412	0
															RBMX	0.474003	0
															ERGIC2	0.473795	0
															NDUFV1	0.472616	0
															TBC1D5	0.471842	0
															MED15	0.470967	0
															CSNK1D	0.470956	0
															DYNC1LI2	0.470169	0
															CEP57	0.469796	0
															PLEKHA1	0.469098	0
															ATP13A1	0.46843	0
															UBXN4	0.468197	0
															KLHL9	0.46763	0
															MIS18BP1	0.466546	0
															GPS2	0.466105	0
															CUL1	0.465929	0
															UNC13D	0.465903	0
															DNAJA3	0.465649	0
															NSUN2	0.46471	0
															ZBTB38	0.462904	0
															PSIP1	0.46281	0
															CDK10	0.461136	0
															GRAMD1A	0.460954	0
															BCL9L	0.460155	0
															CEP120	0.457778	0
															UBQLN2	0.45722	0
															KMT5B	0.457182	0
															SDR39U1	0.456663	0
															ZNRF2	0.456436	0
															ATXN7L3B	0.455952	0
															PLEKHA2	0.455335	8.6e-290
															ARHGEF2	0.455085	0
															EIF4G3	0.45416	1.73e-306
															PARN	0.454046	0
															LRPPRC	0.453987	0
															AFTPH	0.45276	0
															RPAIN	0.452697	0
															XPC	0.452433	0
															PITPNB	0.451961	0
															NUDT3	0.451666	0
															NR1D2	0.451445	0
															CAPN2	0.451394	0
															EXOC7	0.451341	0
															ELF2	0.450684	0
															ARHGAP45	0.44981	0
															SUCLG2	0.449566	0
															CSNK1A1	0.449305	0
															RABEP1	0.448323	0
															RALGDS	0.447832	0
															PCID2	0.447313	0
															SRP54	0.446683	0
															SRPK2	0.446559	0
															ZMYND11	0.445702	0
															PPP1R2	0.444237	0
															ATG5	0.444184	0
															SPCS3	0.443781	0
															MAPKAP1	0.442337	0
															LDHB	0.441981	0
															TAF1	0.441658	0
															ERCC5	0.441353	0
															MAP4	0.44122	0
															GOPC	0.439505	0
															ARFGAP2	0.439177	0
															RPRD2	0.438805	0
															MYO1F	0.438712	3.85e-297
															CLSTN1	0.438201	0
															ATF6	0.438064	0
															UBE2H	0.437654	0
															NEK9	0.437136	0
															FLI1	0.436621	0
															FUBP1	0.435112	0
															IL21R	0.434894	5.62e-293
															CTCF	0.433576	0
															SESN1	0.433561	2.38e-249
															UBXN11	0.433355	8.83e-307
															SLC35C2	0.433062	0
															CPNE1	0.433029	0
															ZDHHC6	0.433018	0
															MBD4	0.432925	0
															TMED4	0.432347	0
															ATF6B	0.432115	0
															CA5B	0.432068	0
															TANK	0.43138	0
															WDR37	0.431376	0
															AGFG2	0.43084	0
															KLHDC2	0.430771	0
															FMNL3	0.428144	0
															STMN3	0.427628	0
															SLC7A6OS	0.427345	0
															KLF9	0.427081	0
															PCGF5	0.42704	0
															SAR1B	0.426707	0
															KIF2A	0.425499	0
															ARID4A	0.425334	0
															PTGER4	0.425184	0
															IQGAP2	0.425028	0
															ADA2	0.424949	0
															SUDS3	0.424679	0
															CCDC186	0.423978	0
															CASC4	0.423835	0
															YY1AP1	0.423203	0
															SLC25A36	0.422619	0
															PYHIN1	0.422326	0
															TSPAN5	0.422259	3.08e-287
															CFDP1	0.422254	0
															ZBTB44	0.421165	0
															LDB1	0.421005	0
															N4BP2L1	0.420826	0
															SP4	0.420768	0
															PBX2	0.420318	0
															XPA	0.420123	0
															CD4	0.419823	0
															CDC42SE1	0.418931	0
															GNA13	0.41868	0
															FMNL1	0.418117	0
															CST3	0.417156	0
															NCBP3	0.416946	0
															STX12	0.415981	0
															PARP9	0.4156	3.91e-276
															ECHDC1	0.415569	0
															ATF2	0.414291	0
															TMC6	0.414269	0
															STK39	0.414268	0
															ACADVL	0.414185	0
															OXR1	0.41228	0
															PPP2R5E	0.412184	0
															TOX	0.411797	2.28e-258
															GRK2	0.411733	0
															RAB11FIP1	0.411483	0
															CAPRIN1	0.411191	0
															ARHGEF3	0.4103	0
															NDUFS1	0.409979	0
															CD2AP	0.409847	0
															OTUD5	0.408802	0
															RAB21	0.408061	0
															FBRS	0.40767	0
															SEC31A	0.407322	0
															IFI16	0.407046	0
															OAS2	0.406933	0
															NCOA7	0.40689	0
															LAMP2	0.406747	0
															UFL1	0.40673	0
															TRABD	0.406547	0
															CSGALNACT2	0.406273	2.34e-293
															NARF	0.405729	0
															SMAP2	0.404725	0
															ABI1	0.404672	0
															JUN	0.404635	0
															HERPUD2	0.404617	0
															SUMF2	0.403574	0
															SRRM1	0.403286	0
															KIF21B	0.40271	0
															LYZ	0.402199	0
															TDG	0.401329	0
															SEC61A1	0.400621	0
															IST1	0.400567	0
															KLF3	0.399682	0
															EEA1	0.399303	3.51e-282
															IBTK	0.39926	0
															WDR43	0.39853	0
															CHURC1	0.398496	0
															PREX1	0.398282	0
															KLHL24	0.397771	0
															SNRK	0.397636	0
															APOE	0.397181	0
															STAG2	0.397159	0
															VCPIP1	0.396846	4.2e-280
															GDI1	0.396702	0
															CDS2	0.396107	0
															USO1	0.395186	0
															GNPTAB	0.394919	0
															CHCHD3	0.39491	0
															NIBAN1	0.394801	2.45e-199
															RAB5A	0.393697	0
															MOGS	0.393516	0
															TCTA	0.393056	7.81e-305
															MGRN1	0.392545	0
															PPHLN1	0.391969	0
															EML3	0.391847	0
															SMIM10L1	0.391442	0
															ZFX	0.390718	0
															SMARCA4	0.390696	0
															KLHL28	0.389499	0
															BTN3A2	0.389354	0
															RNF114	0.388917	0
															GSTK1	0.388673	0
															FBXO44	0.388451	0
															SIRT7	0.386363	0
															PPP1R21	0.386269	0
															B4GALT1	0.385994	0
															CBFB	0.385929	0
															UBA3	0.385582	0
															C6orf89	0.383075	0
															CDKN1B	0.383007	0
															LINC00667	0.382549	0
															WASHC1	0.382124	0
															GOSR1	0.38192	0
															EFCAB14	0.381693	0
															CFAP97	0.381369	0
															TMEM243	0.380911	0
															MAN1B1	0.380832	0
															CLINT1	0.380591	0
															KRI1	0.379965	0
															POLR2B	0.379494	0
															CCDC91	0.379398	0
															HM13	0.379285	0
															NUDT4	0.378741	0
															CDR2	0.378186	0
															FNTA	0.378184	0
															PSD4	0.377823	0
															CDC37	0.377698	0
															RASGRP2	0.3768	0
															AKAP8L	0.37675	0
															ZNF131	0.375521	5.28e-304
															ZNF12	0.37467	0
															RFC1	0.374235	0
															EIF2B5	0.373776	0
															UPF3A	0.373536	0
															CXorf38	0.372102	0
															CNOT11	0.371814	0
															SRSF2	0.371105	0
															SHFL	0.370133	0
															HPS1	0.369361	0
															PARVG	0.367994	0
															RNASEK	0.367541	0
															LMF2	0.367412	0
															DCAF11	0.367371	0
															SLAIN2	0.366727	0
															NSUN5	0.366615	0
															APBA2	0.366379	0
															RAB6A	0.365344	0
															DHX9	0.365224	0
															DEF6	0.364214	0
															OSTM1	0.364121	0
															MTREX	0.363645	0
															GALM	0.363281	3.66e-233
															PIK3R5	0.362966	1.68e-288
															DTX3L	0.362953	1.74e-291
															IL27RA	0.362921	0
															P4HTM	0.362841	0
															DNAJC7	0.362133	0
															PHF11	0.362079	0
															CARD11	0.361554	0
															MAPK1	0.360735	0
															SF3B3	0.360424	0
															EIF3J	0.359235	0
															SART3	0.35901	0
															IDS	0.358897	0
															PPP3R1	0.358094	0
															PML	0.357701	0
															PPP1CB	0.357221	0
															CAB39	0.356813	0
															GNPAT	0.356703	0
															IPO7	0.356424	0
															MFSD11	0.355066	0
															ARHGAP9	0.354498	0
															TMED5	0.353303	0
															CRLF3	0.353166	0
															LIMS1	0.352602	2.2e-305
															DHX29	0.352561	2.4e-303
															SUCLA2	0.351237	0
															CDC40	0.351103	0
															TBC1D20	0.351087	0
															IQSEC1	0.350791	0
															GPBP1L1	0.350735	0
															NAA50	0.35018	0
															NT5DC1	0.349763	0
															CD5	0.348844	0
															MBD1	0.348749	7.47e-308
															PHF20	0.348435	0
															DCAF15	0.348298	0
															TBP	0.348119	2.06e-293
															UBE2Z	0.347435	0
															HK1	0.34727	0
															MED1	0.346842	1.35e-301
															TAX1BP1	0.34674	0
															TGFBR1	0.345934	1.89e-277
															TMF1	0.34572	0
															STYX	0.344364	3.69e-308
															HNRNPDL	0.344209	0
															NSRP1	0.343633	0
															DCAF7	0.343335	0
															MYBL1	0.34319	1.13e-182
															SS18	0.342854	0
															SNHG3	0.342471	0
															CD55	0.341638	0
															SH3KBP1	0.341593	0
															ASCC2	0.341529	0
															LDLRAP1	0.341414	0
															AMD1	0.341053	0
															NSMCE4A	0.341042	0
															USP7	0.340844	0
															ARL16	0.340299	0
															SOD2	0.339165	0
															C1GALT1	0.339028	0
															AP2B1	0.337459	0
															RSBN1	0.336858	0
															MAP4K2	0.336348	0
															SYNCRIP	0.335686	0
															HDAC3	0.335624	0
															GATAD2A	0.335592	0
															TOM1	0.335156	0
															LETMD1	0.334974	0
															MX1	0.334583	6.02e-195
															EML2	0.33448	0
															HGS	0.334083	0
															LAT	0.333695	0
															SNX1	0.333465	0
															GLIPR1	0.333233	0
															HNRNPR	0.333226	0
															OGDH	0.333214	2.79e-308
															PDCD7	0.332601	0
															SNHG1	0.332559	0
															DIAPH1	0.33176	0
															GSPT1	0.33141	0
															BRD7	0.331327	0
															RNF138	0.330494	0
															TMEM175	0.33021	0
															CASC3	0.328788	0
															ZC3H13	0.328741	0
															EFR3A	0.328522	0
															SELL	0.328371	0
															TUBA1A	0.32814	0
															CANX	0.328124	0
															AGAP2	0.327596	4.58e-270
															SRPK1	0.326585	0
															ANKRD13A	0.326176	0
															SMU1	0.326079	0
															FOXN2	0.325945	0
															OSBP	0.32545	0
															POLDIP3	0.323187	0
															CIAO1	0.32293	0
															EIF5B	0.322911	0
															NMRK1	0.322695	0
															DNAJC2	0.32268	0
															TOR1AIP1	0.32182	0
															AKTIP	0.321758	0
															MAP4K1	0.321757	0
															MAML1	0.321547	0
															NOC2L	0.321326	0
															QRICH1	0.321234	0
															ESF1	0.320804	4.84e-294
															LTBP4	0.320777	1.36e-298
															RASSF1	0.320693	0
															CAMK2G	0.319548	0
															KPNB1	0.319205	0
															CCM2	0.318953	0
															DDX56	0.318301	0
															IMMT	0.318279	0
															ACTN1	0.317722	0
															USP14	0.317364	0
															ARMCX3	0.317234	0
															EIF2AK2	0.316474	6e-239
															FPGS	0.316193	0
															DNAJC3	0.314909	0
															ULK3	0.314575	0
															ARSA	0.314309	0
															SIKE1	0.314227	6.47e-293
															WDR6	0.313589	0
															ARRDC2	0.312701	2.13e-303
															RRP1B	0.311824	0
															LMAN1	0.311794	0
															SNRPA1	0.311786	0
															AZI2	0.311785	6.55e-285
															ATP6V1H	0.310889	1.03e-300
															SERINC1	0.308529	0
															MTRNR2L8	0.307829	1.33e-201
															CCDC47	0.307792	0
															MAPRE2	0.307562	0
															DCP1A	0.307294	6.76e-269
															ARHGAP30	0.307119	0
															RNF44	0.30692	0
															REST	0.306634	0
															APOC1	0.306542	2.15e-235
															LASP1	0.306392	0
															SNX5	0.306229	0
															COX11	0.305756	0
															ILKAP	0.30567	0
															SMAP1	0.30565	0
															POP5	0.305626	0
															KCMF1	0.305582	0
															PSMC6	0.305272	0
															TWF1	0.305214	0
															PRPF40A	0.304994	0
															DPP7	0.304882	0
															JAK1	0.3047	0
															CTDSP2	0.303692	0
															INTS10	0.302815	0
															DNMT1	0.301927	0
															FBXL3	0.301844	0
															CD58	0.300875	1.34e-177
															ITGB1	0.300304	0
															OTUD6B-AS1	0.299725	0
															COPB1	0.299395	0
															MRPL42	0.299008	1.42e-295
															ZFAND5	0.298663	0
															BROX	0.29864	7.75e-281
															SBNO1	0.297331	0
															SHOC2	0.297317	0
															AOAH	0.29723	2.13e-209
															FASTK	0.297144	0
															TSPOAP1-AS1	0.296934	3.16e-287
															DLD	0.296878	0
															DNAJC1	0.296718	0
															SUPT6H	0.296463	0
															TCF7	0.293788	0
															CTBS	0.293272	5.48e-299
															DDX50	0.293146	0
															CCS	0.293119	0
															DYNC1I2	0.292795	5.62e-246
															ADSS2	0.292699	0
															GANAB	0.292352	0
															PTPRE	0.292216	1.09e-279
															TGS1	0.291392	0
															MARK2	0.290098	0
															SEC24C	0.290028	8.13e-274
															ZDHHC18	0.288903	1.89e-283
															ABCE1	0.28747	0
															CLPX	0.286435	9.53e-287
															INTS11	0.285964	0
															ACSL5	0.285908	2.87e-286
															SUN2	0.28574	0
															NEPRO	0.28552	5.14e-291
															TSPAN14	0.285448	0
															UXS1	0.285315	0
															TRMT1	0.285065	6.48e-307
															PMPCB	0.285038	0
															ZDHHC24	0.285022	0
															AP3D1	0.284383	0
															GART	0.284311	0
															HSPA5	0.283722	0
															USP10	0.283462	0
															EFTUD2	0.282458	1.14e-293
															FBXO7	0.280929	0
															RAB10	0.279395	0
															EPSTI1	0.279108	4.98e-164
															PPP4R2	0.279058	0
															PGP	0.27895	0
															MACROH2A1	0.278723	0
															PRKD2	0.277213	0
															SBF1	0.277103	3.73e-299
															NELFCD	0.276748	0
															EXOSC8	0.276117	0
															CNDP2	0.275976	0
															MED28	0.275497	0
															BRD2	0.275216	0
															JUND	0.274861	0
															LRIF1	0.274271	2.06e-298
															EIF4G2	0.274037	0
															CCDC69	0.27387	0
															ISG20L2	0.27365	1.72e-284
															TOX4	0.271811	0
															HBP1	0.269528	0
															CYBC1	0.269302	0
															SND1	0.269261	0
															CAST	0.269139	0
															PARP10	0.268861	0
															FGD5-AS1	0.267691	4.13e-267
															SYTL1	0.267643	0
															IARS2	0.2673	0
															EIF3A	0.267256	0
															MAGT1	0.267207	6.06e-273
															INO80E	0.265967	0
															DR1	0.265959	0
															SERTAD2	0.265673	8.41e-270
															TRAT1	0.265576	0
															ORMDL1	0.265505	0
															RAP2B	0.264739	1.76e-299
															LRCH4	0.264678	0
															LFNG	0.264626	0
															PPP1R35	0.264238	0
															WRNIP1	0.263115	1.7e-302
															WAC-AS1	0.262568	2.24e-299
															HNRNPH3	0.262481	0
															KLF13	0.262311	0
															KPNA4	0.261583	0
															ZNFX1	0.261235	0
															CD164	0.261214	0
															PPP2R5A	0.260994	0
															OCIAD1	0.259884	0
															NBN	0.258872	1.08e-295
															TRPV2	0.258597	8.57e-271
															UFM1	0.258522	0
															BRAT1	0.258441	2.83e-291
															SNHG15	0.258039	0
															ASAH1	0.257494	0
															CRKL	0.256973	2.15e-288
															C21orf91	0.256758	2.56e-275
															RNASET2	0.256447	0
															ESYT1	0.255791	0
															HARS1	0.255493	0
															NFE2L2	0.255402	0
															RTN4	0.255307	0
															NT5C3A	0.255131	0
															APLP2	0.254512	3.81e-271
															CD40LG	0.254044	0
															MARS1	0.253951	1.74e-302
															HADHB	0.253738	0
															DUSP11	0.253028	1.15e-302
															TSPAN32	0.252236	5.75e-283
															FCMR	0.252189	0
															RNF4	0.251936	0
															UBN1	0.25188	0
															AP3M1	0.251819	5.67e-231
															TBC1D10C	0.251282	0
															CXXC1	0.251113	0
															ZNF770	0.250797	0
															NMRAL1	0.250678	7.08e-307
															UBAP2L	0.250277	0
[truncated: 22 more columns]

## Sheet: Table9-DE, Protein, TNK
Supplementary Table 9. Differentially expressed protein markers associated with T/NK cell subpopulations.
Tfh CD4+ cells			CD4+ T Central Memory			Naive CD4+			KLF2+ Treg			Effector Memory CD8+ T Cell			Tumor Resident Effector Cytotoxic CD8+ T Cell			NCAM(CD56)- CD16bright Cytotoxic NK Cell			Double negative (DN) T Cell			Exhausted CD8+ T Cell			Activated CD4+ T Cell			CD8+ TEMRA			Terminally Differentiated CD8+ TEMRA			CD56+ CD16dim NK Cell			Central Memory CD8+ T Cell (Tcm)			Effector Treg			Exhausted T follicular helper (Tfh) cells			Exhausted CD8+ T cells
Protein	Log2FC	FDR	Protein	Log2FC	FDR	Protein	Log2FC	FDR	Protein	Log2FC	FDR	Protein	Log2FC	FDR	Protein	Log2FC	FDR	Protein	Log2FC	FDR	Protein	Log2FC	FDR	Protein	Log2FC	FDR	Protein	Log2FC	FDR	Protein	Log2FC	FDR	Protein	Log2FC	FDR	Protein	Log2FC	FDR	Protein	Log2FC	FDR	Protein	Log2FC	FDR	Protein	Log2FC	FDR	Protein	Log2FC
CD69	1.24141	0	ITGA6	1.89202	0	SELL	1.61371	0	CD25	1.02774	0	CD8A	1.57796	0	IGHM	0.880373	0	CD45RA	2.55056	0	CD40LG	0.694242	5.18e-246	ITGA1	2.30163	0	LAMP1	0.697259	5.82e-17	ITGB2	1.10467	2.4e-106	B3GAT1	2.49611	0	NCAM1	3.98126	2.28e-196	CD45RA	1.57369	1.74e-299	ICOS	2.21601	0	PD-1	1.66644	4.92e-115	ITGAE	3.03743
CD127	1.08565	0	CD44	1.01916	0	CD3	1.33584	0	ICOS	0.731964	5.27e-247	ITGAL	1.2787	0	ITGAE	0.796501	0	ADGRG1	2.20648	0	ITGA1	0.68522	0	ITGAE	2.08341	0	IGHM	0.661071	3.31e-223	CD40LG	0.802899	4.15e-155	KLRG1	1.74717	0	KLRD1	3.33909	8.83e-175	CD8A	1.26126	0	CD25	1.51879	2.83e-293	ICOS	1.66129	3.41e-253	ITGB7	1.71167
CD5	1.06355	0	SELL	0.910406	0	CD4	1.21182	0	FAS	0.67303	7.44e-195	KLRG1	1.20249	0	ITGB7	0.474997	0	B3GAT1	2.19288	0	ITGB2	0.58266	3.04e-12	ITGB7	1.39076	0	CCR5	0.606836	2.88e-86	CD45RA	0.626321	1.78e-73	CD45RA	1.3041	5.17e-151	SELL	1.83622	4.77e-75	NT5E	0.984422	3.01e-272	FAS	1.49424	6.73e-300	CD69	1.45925	2.68e-210	CD101	1.57984
ITGA1	0.771066	0	ITGB1	0.890374	0	CD7	0.931296	0	SELL	0.659263	0	CCR5	1.1298	0	CCR5	0.290241	1.83e-196	CD38	1.93154	0	SLAMF7	0.522882	2.21e-113	KLRD1	1.3083	3.16e-300	DPP4	0.475239	2.94e-81	SLAMF7	0.573614	4.21e-101	ADGRG1	1.09632	0	CD45RA	1.83179	8.83e-97	SELL	0.956778	2.8e-202	ENTPD1	1.39851	0	B3GAT1	0.956044	0.028892	ITGA1	1.3957
CD4	0.737565	0	CD4	0.858557	0	CD47	0.661895	0	CD4	0.530673	1.63e-286	CD99	1.05901	0				CD244	1.85083	0	TNFRSF14	0.348867	8.14e-216	ITGB1	0.957991	3.75e-144	CD58	0.30346	1.11e-50				LAMP1	0.941384	0.004698	NCR1	1.82476	8.46e-139	ENG	0.870885	0.002256	TNFRSF4	0.587199	1.41e-65	CD45RO	0.756062	2.1e-88	ENTPD1	1.24727
CD48	0.673319	1.8e-159	CD99	0.810899	0	CD5	0.633212	0	CD45RO	0.516391	3.03e-215	KLRK1	1.02772	0				CD16	1.68257	0	CCR5	0.344509	0	ENTPD1	0.934572	1.11e-87							ITGAL	0.629307	4.97e-40	CD244	1.28749	2.98e-93	CD101	0.819484	2.56e-06	TFRC	0.552423	1.54e-82	ITGAL	0.617144	1.6e-80	CD69	1.10965
CD45RO	0.606493	0	CD5	0.787309	2.59e-267	CD45RA	0.622634	0	CD27	0.491274	0	CD101	0.838751	3.5e-50				NCAM1	1.61018	0	ITGB7	0.313886	2.37e-167	B3GAT1	0.891964	0							CD2	0.607277	3.22e-14	ICAM1	1.10787	3.21e-89	KLRK1	0.471479	1.28e-110	ICAM1	0.502808	9.59e-73	FAS	0.520668	4.82e-40	CD40LG	1.06905
GGT1	0.571367	0	CD2	0.727323	4.13e-256	CD48	0.548185	0	ITGA6	0.434706	1.53e-212	CD2	0.783183	2.2e-95				IL2RB	1.08189	0	PD-1	0.307425	3.31e-228	CD101	0.796686	3.94e-171							CD244	0.595972	5.62e-197	CD44	1.09953	2.67e-36	PECAM1	0.444023	2.82e-195	ITGB2	0.443388	1.79e-45	CD28	0.480896	3.67e-64	PD-1	0.762915
ITGAL	0.485562	0	CD82	0.710451	0	CD27	0.415379	0	CD5	0.35995	1.34e-133	CD81	0.782734	0				KLRD1	1.0679	0	FCER2	0.303028	1.76e-107	CD69	0.612195	2.2e-45							ITGA4	0.587649	1.23e-145	CD7	0.759399	8.09e-25				GGT1	0.363354	6.07e-32	PTPRC	0.457544	5.79e-51	SLAMF7	0.639296
CD47	0.485085	2.21e-302	DPP4	0.700823	0	PTPRC	0.370895	0	CD28	0.353239	2.76e-185	ITGB2	0.707162	5.37e-248				KIR2DL1	1.01029	0	FAS	0.287233	3.26e-169	CD244	0.590732	1.92e-162							SLAMF6	0.488852	9.33e-68	ITGB2	0.74154	2.08e-28				CD45RO	0.283426	1.21e-38	CD4	0.447015	1.57e-70	ITGB2	0.6075
CD99	0.47096	0	CD28	0.692559	0	CD52	0.365242	0	GGT1	0.334067	8.78e-120	CD44	0.695261	3.92e-141				KLRB1	0.982577	0	ITGAE	0.274917	2.84e-200	CD8A	0.572823	1.68e-153							ITGB1	0.476833	4.32e-58	IL2RB	0.65941	4.16e-49				CD40LG	0.252008	5.02e-20	CD82	0.429055	8.82e-56	CD8A	0.396193
PTPRC	0.359975	4.39e-178	CD45RO	0.663897	0	ITGA6	0.334674	0	TIGIT	0.319819	2.85e-92	PTPRC	0.665038	2.07e-122				ITGAL	0.91038	0				CXCR3	0.429409	8.3e-123							KLRK1	0.450522	4.26e-97	ITGB1	0.541384	1.49e-09							TIGIT	0.412479	2.88e-23	FAS	0.346602
CD2	0.350917	9.05e-103	CD127	0.661197	0	CD28	0.272893	0	TFRC	0.319149	1.13e-182	CD244	0.619867	4.55e-295				NCR1	0.778269	0				CX3CR1	0.406002	3.58e-118							CD8A	0.419873	3.98e-121	GGT1	0.540114	0.002223							TFRC	0.381199	1.38e-41	TNFRSF4	0.339536
CD44	0.340516	1.29e-162	CD47	0.602079	0				CD69	0.287046	1.53e-131	CD48	0.537664	1.47e-37				KIR3DL1	0.76725	0				ITGA2	0.39356	1.8e-117							IGKC	0.279542	8.66e-37	ITGAX	0.529914	1.73e-85							CD27	0.366746	7.71e-72
TNFRSF4	0.325265	3.64e-20	CD48	0.554017	2.61e-125				CD274	0.260881	4.69e-81	CD69	0.514785	3.83e-162				SLAMF6	0.679346	0				CCR5	0.353106	1.91e-82							CD226	0.277593	9.51e-35	CD38	0.45281	2.58e-22							GGT1	0.332673	3.9e-06
CD226	0.303575	5.28e-104	FAS	0.534672	4.35e-221				CTLA4	0.2607	3.18e-53	PECAM1	0.487826	4.83e-278				KIR2DL3	0.555748	1.52e-84				CD24	0.33505	2.35e-84							IGHM	0.258895	7.44e-07	ITGA4	0.419781	1.39e-16							CD5	0.257846	1.5e-34
DPP4	0.291778	1.31e-156	CD52	0.530913	0				BTLA	0.255117	2.75e-68	ITGA4	0.468673	1.52e-152				IGKC	0.534035	0				GGT1	0.33488	8.33e-78										ITGAM	0.41873	5.32e-67
CD28	0.290672	1.3e-141	ITGA4	0.505289	7.01e-258				CD101	0.250495	0.000248	CD45RO	0.466204	6.57e-149				SIGLEC7	0.525677	0				PVR	0.31306	9.73e-52										ITGAL	0.414943	9.77e-06
			GGT1	0.44452	4.31e-199							ITGA1	0.426637	2.47e-54				CD226	0.476231	2.71e-260				ICAM1	0.310491	0										KLRK1	0.382543	5.41e-26
			CD226	0.436226	1.15e-157							SLAMF6	0.366075	2.67e-108				CD58	0.47029	9.51e-229				KLRK1	0.282496	2.53e-64										ITGA6	0.356011	8.84e-19
			PTPRC	0.428372	1.66e-125							CXCR3	0.357795	6.31e-113				CX3CR1	0.425671	2.74e-70				CD38	0.267392	1.54e-40										PECAM1	0.346837	1.86e-38
			SLAMF6	0.276401	2.04e-99							TIGIT	0.325783	1.03e-86				KLRK1	0.40899	9.85e-298																SLAMF7	0.289888	5.39e-06
			ITGAL	0.272055	2.04e-74							GGT1	0.307762	2.63e-55				KLRG1	0.38804	0																TFRC	0.274915	1.11e-15
												IFNGR1	0.295694	9.5e-98				HLA-E	0.372138	4.7e-200
												ITGB1	0.283264	2.75e-41				TNFRSF14	0.323212	3.53e-125
																		CD83	0.32043	1.61e-143
																		CD7	0.309848	1.11e-202
[truncated: 19 more columns]

[truncated: 11 more sheets: Table10-CITE, Assoc. Stage+LN, Table11-DE, Gene, B cell, Table12-DE, Protein, B cell, Table13-CITE, Assoc., N1vsN2, Table14-CITE, Assoc., HigherN1, Table15-DE, Gene, Myeloid, Table16-DE, Protein, Myeloid, Table17-Assoc., IMC Cluster, Table18-Assoc., Clust Wilcox., Table19-Breakdown, NichevsClust, Table20-Assoc., Spatial Niche]
